# Supplementary material for: Mechanical properties of discarded shield residue improved by calcium carbide slag and fly ash as subgrade filling
Source: PLoS One. 2024 Dec 3;19(12):e0314597. doi: 10.1371/journal.pone.0314597 (PMC11614222; doi:10.1371/journal.pone.0314597)
Supplement: S1 Data — (XLS) [file pone.0314597.s001.xls]

## Sheet: Data in table
		Table 1. Basic physical parameters of shield residue				Table 2. Primary composition of experimental materials						Table 4 Compaction test results
		Physical index		Value		element	Material					Specimens		Optimum moisture content (%)	Maximum dry density(g·cm-3)
		Initial Moisture content/%		59.1			Shield residue	QL	CCS	FA		Shield residue		16.9	1.72
		Density/(g/cm3)		1.79		SiO2	49.26	3.26	4.98	40.15		A	QLFA3	21.3	1.58
		Dry density/(g/cm3)		1.12		CaO	15.81	93.15	92.34	12.78			QLFA4	22	1.57
		Particle distribution/%	＜5μm	15.1		Al2O3	13.07	0.46	1.94	22.74			QLFA6	22.1	1.57
			5-75μm	27.8		Fe2O3	12.02	-	0.14	14.7		B	CCSFA3	21.8	1.59
			＞75μm	57.1		K2O	7.2	-	0.25	1.25			CCSFA4	22.1	1.56
		Liquid limit/%		44.8		SO3	-	0.81	0.15	3.08			CCSFA6	22.2	1.55
		Plastic limit/%		21.4		TiO2	1.34	-	-	3.49
		Plasticity index		23.4
		Table 5 Hyperbolic intensity characteristic curve regression parameters
		Specimens		p1	p2	R2
		A	QLFA3	2.04553	3.39633	0.95122
			QLFA4	2.08822	3.1251	0.92169
			QLFA6	2.13346	3.49453	0.96209
		B	CCSFA3	1.9432	3.06376	0.88443
			CCSFA4	2.03114	3.30912	0.89023
			CCSFA6	2.04864	2.73955	0.94606

## Sheet: XRD test
	XRD test results of raw materials
	(a) XRD date of shield residue			(b) XRD date of QL			(c) XRD date of CCS			(d) XRD date of FA
	2θ(°)	Intensity		2θ(°)	Intensity		2θ(°)	Intensity		2θ(°)	Intensity
	5	283		5	250		5	27		5	4
	5.02	333		5.02	317		5.02	27		5.02	4
	5.04	300		5.04	250		5.04	39		5.04	6
	5.06	275		5.06	267		5.06	30		5.06	6
	5.08	258		5.08	392		5.08	35		5.08	8
	5.1	233		5.1	275		5.1	28		5.1	12
	5.12	375		5.12	317		5.12	20		5.12	14
	5.14	292		5.14	208		5.14	19		5.14	29
	5.16	367		5.16	308		5.16	35		5.16	25
	5.18	317		5.18	317		5.18	42		5.18	40
	5.2	275		5.2	242		5.2	53		5.2	45
	5.22	333		5.22	233		5.22	35		5.22	55
	5.24	300		5.24	233		5.24	44		5.24	49
	5.26	300		5.26	242		5.26	45		5.26	52
	5.28	233		5.28	233		5.28	48		5.28	38
	5.3	308		5.3	283		5.3	38		5.3	52
	5.32	208		5.32	300		5.32	39		5.32	18
	5.34	275		5.34	250		5.34	47		5.34	18
	5.36	292		5.36	158		5.36	56		5.36	15
	5.38	192		5.38	217		5.38	31		5.38	10
	5.4	217		5.4	217		5.4	34		5.4	10
	5.42	283		5.42	233		5.42	33		5.42	9
	5.44	317		5.44	217		5.44	57		5.44	6
	5.46	267		5.46	308		5.46	59		5.46	13
	5.48	275		5.48	225		5.48	91		5.48	0
	5.5	233		5.5	217		5.5	90		5.5	15
	5.52	217		5.52	208		5.52	130		5.52	35
	5.54	258		5.54	275		5.54	143		5.54	31
	5.56	342		5.56	242		5.56	132		5.56	52
	5.58	217		5.58	250		5.58	108		5.58	24
	5.6	267		5.6	183		5.6	103		5.6	16
	5.62	283		5.62	258		5.62	110		5.62	2
	5.64	350		5.64	217		5.64	123		5.64	1
	5.66	242		5.66	275		5.66	124		5.66	10
	5.68	333		5.68	192		5.68	135		5.68	16
	5.7	250		5.7	233		5.7	129		5.7	17
	5.72	250		5.72	175		5.72	157		5.72	41
	5.74	300		5.74	208		5.74	152		5.74	16
	5.76	258		5.76	225		5.76	125		5.76	28
	5.78	217		5.78	267		5.78	115		5.78	20
	5.8	325		5.8	250		5.8	115		5.8	33
	5.82	200		5.82	267		5.82	124		5.82	21
	5.84	308		5.84	242		5.84	142		5.84	28
	5.86	333		5.86	250		5.86	158		5.86	34
	5.88	208		5.88	258		5.88	144		5.88	42
	5.9	333		5.9	192		5.9	143		5.9	19
	5.92	275		5.92	258		5.92	145		5.92	24
	5.94	267		5.94	225		5.94	131		5.94	22
	5.96	342		5.96	250		5.96	121		5.96	20
	5.98	192		5.98	208		5.98	137		5.98	28
	6	258		6	158		6	134		6	41
	6.02	317		6.02	275		6.02	141		6.02	46
	6.04	292		6.04	250		6.04	160		6.04	45
	6.06	200		6.06	283		6.06	162		6.06	46
	6.08	275		6.08	233		6.08	157		6.08	37
	6.1	200		6.1	225		6.1	162		6.1	36
	6.12	267		6.12	217		6.12	160		6.12	17
	6.14	325		6.14	183		6.14	161		6.14	29
	6.16	342		6.16	117		6.16	182		6.16	20
	6.18	217		6.18	250		6.18	188		6.18	23
	6.2	183		6.2	167		6.2	194		6.2	16
	6.22	250		6.22	158		6.22	192		6.22	28
	6.24	258		6.24	233		6.24	223		6.24	24
	6.26	292		6.26	167		6.26	201		6.26	35
	6.28	208		6.28	183		6.28	204		6.28	21
	6.3	275		6.3	258		6.3	194		6.3	35
	6.32	200		6.32	183		6.32	187		6.32	28
	6.34	217		6.34	233		6.34	165		6.34	30
	6.36	225		6.36	225		6.36	159		6.36	24
	6.38	267		6.38	217		6.38	161		6.38	33
	6.4	242		6.4	217		6.4	175		6.4	35
	6.42	217		6.42	192		6.42	178		6.42	28
	6.44	233		6.44	150		6.44	211		6.44	17
	6.46	300		6.46	200		6.46	194		6.46	30
	6.48	208		6.48	192		6.48	227		6.48	22
	6.5	258		6.5	292		6.5	221		6.5	18
	6.52	325		6.52	183		6.52	230		6.52	18
	6.54	233		6.54	225		6.54	195		6.54	14
	6.56	233		6.56	192		6.56	208		6.56	15
	6.58	233		6.58	208		6.58	203		6.58	17
	6.6	225		6.6	183		6.6	203		6.6	20
	6.62	258		6.62	292		6.62	197		6.62	29
	6.64	233		6.64	275		6.64	208		6.64	23
	6.66	258		6.66	158		6.66	233		6.66	30
	6.68	225		6.68	258		6.68	242		6.68	30
	6.7	175		6.7	183		6.7	235		6.7	8
	6.72	175		6.72	175		6.72	234		6.72	8
	6.74	267		6.74	275		6.74	221		6.74	7
	6.76	225		6.76	258		6.76	228		6.76	4
	6.78	125		6.78	183		6.78	194		6.78	0
	6.8	258		6.8	275		6.8	182		6.8	1
	6.82	258		6.82	208		6.82	161		6.82	26
	6.84	242		6.84	133		6.84	174		6.84	29
	6.86	225		6.86	183		6.86	192		6.86	31
	6.88	192		6.88	242		6.88	180		6.88	36
	6.9	208		6.9	208		6.9	189		6.9	39
	6.92	267		6.92	317		6.92	196		6.92	26
	6.94	208		6.94	167		6.94	202		6.94	13
	6.96	275		6.96	142		6.96	189		6.96	24
	6.98	208		6.98	158		6.98	205		6.98	21
	7	283		7	217		7	197		7	26
	7.02	192		7.02	217		7.02	190		7.02	27
	7.04	217		7.04	158		7.04	193		7.04	31
	7.06	192		7.06	117		7.06	217		7.06	13
	7.08	258		7.08	175		7.08	222		7.08	4
	7.1	183		7.1	117		7.1	239		7.1	2
	7.12	217		7.12	200		7.12	225		7.12	1
	7.14	267		7.14	167		7.14	202		7.14	8
	7.16	208		7.16	150		7.16	197		7.16	5
	7.18	125		7.18	142		7.18	208		7.18	5
	7.2	233		7.2	200		7.2	202		7.2	18
	7.22	200		7.22	158		7.22	194		7.22	8
	7.24	158		7.24	233		7.24	191		7.24	8
	7.26	217		7.26	208		7.26	211		7.26	3
	7.28	233		7.28	167		7.28	217		7.28	0
	7.3	167		7.3	100		7.3	240		7.3	0
	7.32	283		7.32	175		7.32	234		7.32	0
	7.34	225		7.34	142		7.34	232		7.34	0
	7.36	208		7.36	125		7.36	216		7.36	10
	7.38	217		7.38	117		7.38	212		7.38	11
	7.4	275		7.4	150		7.4	210		7.4	4
	7.42	142		7.42	200		7.42	182		7.42	5
	7.44	117		7.44	192		7.44	169		7.44	16
	7.46	225		7.46	133		7.46	169		7.46	26
	7.48	175		7.48	158		7.48	171		7.48	25
	7.5	217		7.5	125		7.5	188		7.5	32
	7.52	233		7.52	167		7.52	194		7.52	28
	7.54	192		7.54	108		7.54	187		7.54	22
	7.56	208		7.56	183		7.56	173		7.56	21
	7.58	250		7.58	125		7.58	191		7.58	25
	7.6	225		7.6	208		7.6	183		7.6	33
	7.62	217		7.62	183		7.62	194		7.62	31
	7.64	250		7.64	167		7.64	206		7.64	17
	7.66	192		7.66	167		7.66	197		7.66	13
	7.68	200		7.68	217		7.68	210		7.68	16
	7.7	192		7.7	192		7.7	197		7.7	20
	7.72	192		7.72	183		7.72	209		7.72	26
	7.74	208		7.74	217		7.74	184		7.74	16
	7.76	233		7.76	100		7.76	165		7.76	27
	7.78	208		7.78	217		7.78	159		7.78	23
	7.8	258		7.8	192		7.8	134		7.8	10
	7.82	225		7.82	183		7.82	167		7.82	20
	7.84	175		7.84	125		7.84	160		7.84	40
	7.86	242		7.86	142		7.86	166		7.86	35
	7.88	167		7.88	167		7.88	177		7.88	28
	7.9	217		7.9	200		7.9	160		7.9	21
	7.92	242		7.92	133		7.92	180		7.92	20
	7.94	275		7.94	217		7.94	147		7.94	19
	7.96	258		7.96	183		7.96	151		7.96	18
	7.98	242		7.98	200		7.98	139		7.98	4
	8	225		8	183		8	147		8	23
	8.02	192		8.02	133		8.02	160		8.02	7
	8.04	158		8.04	125		8.04	163		8.04	8
	8.06	175		8.06	125		8.06	168		8.06	37
	8.08	233		8.08	150		8.08	153		8.08	17
	8.1	275		8.1	117		8.1	150		8.1	23
	8.12	167		8.12	167		8.12	138		8.12	18
	8.14	217		8.14	108		8.14	119		8.14	26
	8.16	167		8.16	142		8.16	124		8.16	32
	8.18	317		8.18	192		8.18	118		8.18	12
	8.2	233		8.2	125		8.2	136		8.2	19
	8.22	225		8.22	142		8.22	136		8.22	38
	8.24	267		8.24	83		8.24	142		8.24	14
	8.26	208		8.26	125		8.26	142		8.26	3
	8.28	183		8.28	133		8.28	133		8.28	26
	8.3	200		8.3	133		8.3	128		8.3	24
	8.32	275		8.32	125		8.32	119		8.32	35
	8.34	167		8.34	183		8.34	102		8.34	33
	8.36	167		8.36	200		8.36	105		8.36	35
	8.38	333		8.38	158		8.38	99		8.38	48
	8.4	258		8.4	108		8.4	92		8.4	37
	8.42	300		8.42	150		8.42	83		8.42	17
	8.44	258		8.44	183		8.44	72		8.44	27
	8.46	183		8.46	175		8.46	79		8.46	24
	8.48	308		8.48	150		8.48	66		8.48	23
	8.5	242		8.5	125		8.5	76		8.5	29
	8.52	183		8.52	167		8.52	95		8.52	32
	8.54	208		8.54	142		8.54	87		8.54	33
	8.56	192		8.56	150		8.56	109		8.56	40
	8.58	300		8.58	192		8.58	100		8.58	34
	8.6	275		8.6	150		8.6	111		8.6	42
	8.62	258		8.62	125		8.62	116		8.62	36
	8.64	267		8.64	125		8.64	115		8.64	23
	8.66	208		8.66	158		8.66	131		8.66	38
	8.68	208		8.68	92		8.68	127		8.68	37
	8.7	358		8.7	100		8.7	133		8.7	40
	8.72	317		8.72	175		8.72	128		8.72	51
	8.74	317		8.74	183		8.74	104		8.74	39
	8.76	358		8.76	100		8.76	116		8.76	51
	8.78	258		8.78	142		8.78	97		8.78	28
	8.8	333		8.8	167		8.8	110		8.8	24
	8.82	358		8.82	200		8.82	102		8.82	39
	8.84	225		8.84	150		8.84	100		8.84	29
	8.86	267		8.86	167		8.86	106		8.86	38
	8.88	367		8.88	142		8.88	98		8.88	48
	8.9	258		8.9	117		8.9	86		8.9	44
	8.92	200		8.92	183		8.92	84		8.92	40
	8.94	200		8.94	167		8.94	76		8.94	20
	8.96	233		8.96	125		8.96	89		8.96	19
	8.98	233		8.98	217		8.98	79		8.98	10
	9	117		9	133		9	91		9	10
	9.02	292		9.02	133		9.02	89		9.02	30
	9.04	300		9.04	200		9.04	100		9.04	44
	9.06	183		9.06	108		9.06	109		9.06	52
	9.08	200		9.08	167		9.08	117		9.08	54
	9.1	142		9.1	142		9.1	125		9.1	55
	9.12	158		9.12	175		9.12	133		9.12	32
	9.14	183		9.14	167		9.14	126		9.14	15
	9.16	200		9.16	83		9.16	120		9.16	23
	9.18	208		9.18	183		9.18	99		9.18	16
	9.2	150		9.2	217		9.2	104		9.2	8
	9.22	208		9.22	192		9.22	84		9.22	17
	9.24	142		9.24	167		9.24	96		9.24	21
	9.26	217		9.26	100		9.26	96		9.26	34
	9.28	125		9.28	200		9.28	111		9.28	16
	9.3	142		9.3	142		9.3	114		9.3	22
	9.32	158		9.32	150		9.32	101		9.32	32
	9.34	192		9.34	192		9.34	104		9.34	31
	9.36	225		9.36	183		9.36	90		9.36	36
	9.38	167		9.38	200		9.38	87		9.38	35
	9.4	133		9.4	75		9.4	96		9.4	28
	9.42	183		9.42	150		9.42	80		9.42	32
	9.44	142		9.44	133		9.44	88		9.44	22
	9.46	175		9.46	125		9.46	89		9.46	20
	9.48	150		9.48	142		9.48	104		9.48	25
	9.5	142		9.5	167		9.5	96		9.5	20
	9.52	225		9.52	108		9.52	103		9.52	11
	9.54	158		9.54	100		9.54	120		9.54	7
	9.56	167		9.56	83		9.56	109		9.56	12
	9.58	142		9.58	192		9.58	98		9.58	9
	9.6	150		9.6	92		9.6	82		9.6	14
	9.62	150		9.62	142		9.62	73		9.62	15
	9.64	150		9.64	117		9.64	73		9.64	24
	9.66	108		9.66	100		9.66	72		9.66	5
	9.68	200		9.68	100		9.68	70		9.68	2
	9.7	158		9.7	150		9.7	58		9.7	0
	9.72	158		9.72	133		9.72	83		9.72	8
	9.74	158		9.74	133		9.74	84		9.74	11
	9.76	100		9.76	83		9.76	81		9.76	19
	9.78	175		9.78	167		9.78	66		9.78	20
	9.8	117		9.8	167		9.8	66		9.8	19
	9.82	125		9.82	142		9.82	85		9.82	27
	9.84	217		9.84	150		9.84	101		9.84	30
	9.86	192		9.86	125		9.86	82		9.86	27
	9.88	167		9.88	142		9.88	97		9.88	31
	9.9	192		9.9	150		9.9	74		9.9	31
	9.92	142		9.92	158		9.92	91		9.92	34
	9.94	133		9.94	150		9.94	86		9.94	25
	9.96	142		9.96	150		9.96	81		9.96	5
	9.98	125		9.98	142		9.98	58		9.98	23
	10	125		10	125		10	54		10	22
	10.02	142		10.02	117		10.02	62		10.02	19
	10.04	158		10.04	150		10.04	76		10.04	29
	10.06	117		10.06	117		10.06	71		10.06	24
	10.08	208		10.08	133		10.08	81		10.08	20
	10.1	167		10.1	117		10.1	73		10.1	18
	10.12	142		10.12	158		10.12	95		10.12	5
	10.14	108		10.14	142		10.14	97		10.14	15
	10.16	192		10.16	133		10.16	99		10.16	29
	10.18	175		10.18	192		10.18	86		10.18	38
	10.2	175		10.2	133		10.2	92		10.2	42
	10.22	117		10.22	100		10.22	81		10.22	38
	10.24	158		10.24	175		10.24	81		10.24	25
	10.26	142		10.26	133		10.26	80		10.26	19
	10.28	142		10.28	167		10.28	77		10.28	3
	10.3	125		10.3	133		10.3	90		10.3	0
	10.32	208		10.32	167		10.32	88		10.32	12
	10.34	117		10.34	158		10.34	98		10.34	9
	10.36	200		10.36	267		10.36	107		10.36	37
	10.38	117		10.38	150		10.38	117		10.38	32
	10.4	167		10.4	167		10.4	105		10.4	50
	10.42	175		10.42	200		10.42	87		10.42	57
	10.44	150		10.44	125		10.44	77		10.44	37
	10.46	100		10.46	133		10.46	88		10.46	38
	10.48	200		10.48	167		10.48	85		10.48	55
	10.5	167		10.5	142		10.5	83		10.5	40
	10.52	150		10.52	58		10.52	89		10.52	30
	10.54	133		10.54	92		10.54	106		10.54	21
	10.56	108		10.56	192		10.56	116		10.56	31
	10.58	133		10.58	217		10.58	129		10.58	29
	10.6	133		10.6	133		10.6	122		10.6	21
	10.62	158		10.62	150		10.62	126		10.62	28
	10.64	142		10.64	125		10.64	134		10.64	47
	10.66	200		10.66	100		10.66	157		10.66	44
	10.68	225		10.68	117		10.68	146		10.68	30
	10.7	125		10.7	167		10.7	144		10.7	36
	10.72	158		10.72	208		10.72	155		10.72	32
	10.74	192		10.74	108		10.74	153		10.74	30
	10.76	150		10.76	133		10.76	159		10.76	31
	10.78	125		10.78	125		10.78	155		10.78	25
	10.8	133		10.8	100		10.8	159		10.8	22
	10.82	142		10.82	125		10.82	172		10.82	31
	10.84	150		10.84	133		10.84	192		10.84	22
	10.86	158		10.86	142		10.86	209		10.86	19
	10.88	208		10.88	117		10.88	219		10.88	42
	10.9	117		10.9	133		10.9	235		10.9	35
	10.92	108		10.92	117		10.92	244		10.92	35
	10.94	125		10.94	167		10.94	252		10.94	37
	10.96	158		10.96	117		10.96	257		10.96	21
	10.98	167		10.98	125		10.98	249		10.98	21
	11	142		11	175		11	266		11	27
	11.02	200		11.02	133		11.02	281		11.02	13
	11.04	183		11.04	125		11.04	313		11.04	24
	11.06	133		11.06	142		11.06	353		11.06	30
	11.08	183		11.08	117		11.08	400		11.08	38
	11.1	242		11.1	183		11.1	432		11.1	48
	11.12	167		11.12	175		11.12	464		11.12	36
	11.14	117		11.14	133		11.14	506		11.14	36
	11.16	183		11.16	150		11.16	514		11.16	33
	11.18	133		11.18	150		11.18	539		11.18	14
	11.2	150		11.2	117		11.2	578		11.2	13
	11.22	183		11.22	108		11.22	610		11.22	4
	11.24	167		11.24	175		11.24	662		11.24	7
	11.26	150		11.26	150		11.26	677		11.26	18
	11.28	167		11.28	133		11.28	669		11.28	16
	11.3	150		11.3	158		11.3	624		11.3	20
	11.32	192		11.32	100		11.32	553		11.32	7
	11.34	158		11.34	133		11.34	476		11.34	0
	11.36	50		11.36	167		11.36	377		11.36	11
	11.38	125		11.38	150		11.38	312		11.38	17
	11.4	133		11.4	133		11.4	253		11.4	4
	11.42	208		11.42	183		11.42	225		11.42	22
	11.44	225		11.44	200		11.44	219		11.44	16
	11.46	67		11.46	158		11.46	216		11.46	8
	11.48	192		11.48	125		11.48	220		11.48	0
	11.5	208		11.5	192		11.5	203		11.5	3
	11.52	92		11.52	142		11.52	185		11.52	3
	11.54	117		11.54	183		11.54	201		11.54	19
	11.56	158		11.56	158		11.56	199		11.56	16
	11.58	125		11.58	117		11.58	197		11.58	36
	11.6	175		11.6	208		11.6	194		11.6	42
	11.62	167		11.62	125		11.62	207		11.62	40
	11.64	117		11.64	142		11.64	205		11.64	38
	11.66	92		11.66	108		11.66	199		11.66	25
	11.68	208		11.68	150		11.68	190		11.68	19
	11.7	192		11.7	142		11.7	171		11.7	32
	11.72	133		11.72	125		11.72	168		11.72	32
	11.74	125		11.74	92		11.74	177		11.74	24
	11.76	183		11.76	150		11.76	158		11.76	29
	11.78	133		11.78	183		11.78	165		11.78	13
	11.8	183		11.8	117		11.8	182		11.8	6
	11.82	175		11.82	125		11.82	189		11.82	3
	11.84	200		11.84	67		11.84	178		11.84	0
	11.86	217		11.86	100		11.86	173		11.86	21
	11.88	83		11.88	158		11.88	174		11.88	27
	11.9	100		11.9	125		11.9	156		11.9	13
	11.92	183		11.92	108		11.92	145		11.92	16
	11.94	192		11.94	125		11.94	140		11.94	17
	11.96	150		11.96	150		11.96	123		11.96	25
	11.98	233		11.98	142		11.98	142		11.98	28
	12	142		12	150		12	147		12	10
	12.02	158		12.02	150		12.02	142		12.02	26
	12.04	167		12.04	92		12.04	156		12.04	11
	12.06	167		12.06	150		12.06	169		12.06	8
	12.08	225		12.08	133		12.08	169		12.08	0
	12.1	83		12.1	92		12.1	164		12.1	4
	12.12	175		12.12	117		12.12	159		12.12	17
	12.14	183		12.14	158		12.14	162		12.14	19
	12.16	200		12.16	117		12.16	164		12.16	25
	12.18	125		12.18	200		12.18	171		12.18	42
	12.2	183		12.2	67		12.2	164		12.2	37
	12.22	225		12.22	142		12.22	162		12.22	34
	12.24	225		12.24	175		12.24	163		12.24	33
	12.26	267		12.26	158		12.26	165		12.26	35
	12.28	208		12.28	192		12.28	181		12.28	15
	12.3	208		12.3	133		12.3	189		12.3	1
	12.32	192		12.32	175		12.32	166		12.32	14
	12.34	158		12.34	117		12.34	173		12.34	25
	12.36	117		12.36	192		12.36	180		12.36	27
	12.38	183		12.38	133		12.38	179		12.38	31
	12.4	167		12.4	133		12.4	166		12.4	35
	12.42	225		12.42	200		12.42	172		12.42	30
	12.44	183		12.44	142		12.44	177		12.44	12
	12.46	158		12.46	100		12.46	183		12.46	14
	12.48	233		12.48	150		12.48	203		12.48	20
	12.5	200		12.5	125		12.5	196		12.5	27
	12.52	225		12.52	117		12.52	181		12.52	23
	12.54	225		12.54	108		12.54	204		12.54	8
	12.56	142		12.56	142		12.56	199		12.56	6
	12.58	158		12.58	100		12.58	185		12.58	10
	12.6	200		12.6	92		12.6	181		12.6	19
	12.62	108		12.62	92		12.62	176		12.62	29
	12.64	242		12.64	133		12.64	169		12.64	35
	12.66	133		12.66	117		12.66	155		12.66	38
	12.68	117		12.68	142		12.68	165		12.68	25
	12.7	150		12.7	125		12.7	178		12.7	25
	12.72	200		12.72	67		12.72	184		12.72	4
	12.74	192		12.74	108		12.74	215		12.74	7
	12.76	208		12.76	117		12.76	209		12.76	12
	12.78	150		12.78	67		12.78	197		12.78	21
	12.8	142		12.8	133		12.8	203		12.8	20
	12.82	183		12.82	92		12.82	182		12.82	18
	12.84	108		12.84	117		12.84	187		12.84	23
	12.86	183		12.86	117		12.86	182		12.86	46
	12.88	175		12.88	133		12.88	192		12.88	23
	12.9	133		12.9	100		12.9	195		12.9	14
	12.92	150		12.92	133		12.92	193		12.92	23
	12.94	192		12.94	192		12.94	210		12.94	24
	12.96	133		12.96	142		12.96	204		12.96	24
	12.98	158		12.98	192		12.98	215		12.98	45
	13	92		13	150		13	228		13	61
	13.02	142		13.02	142		13.02	218		13.02	78
	13.04	183		13.04	117		13.04	225		13.04	61
	13.06	217		13.06	175		13.06	209		13.06	60
	13.08	175		13.08	92		13.08	201		13.08	39
	13.1	108		13.1	150		13.1	191		13.1	18
	13.12	217		13.12	100		13.12	191		13.12	18
	13.14	217		13.14	67		13.14	189		13.14	10
	13.16	117		13.16	133		13.16	188		13.16	11
	13.18	267		13.18	158		13.18	204		13.18	16
	13.2	158		13.2	142		13.2	213		13.2	12
	13.22	192		13.22	125		13.22	199		13.22	34
	13.24	117		13.24	167		13.24	207		13.24	34
	13.26	158		13.26	133		13.26	222		13.26	29
	13.28	200		13.28	67		13.28	219		13.28	47
	13.3	192		13.3	117		13.3	213		13.3	43
	13.32	242		13.32	142		13.32	230		13.32	43
	13.34	175		13.34	75		13.34	223		13.34	23
	13.36	200		13.36	167		13.36	215		13.36	14
	13.38	108		13.38	183		13.38	207		13.38	22
	13.4	125		13.4	150		13.4	213		13.4	4
	13.42	117		13.42	100		13.42	213		13.42	0
	13.44	100		13.44	125		13.44	215		13.44	14
	13.46	167		13.46	108		13.46	229		13.46	30
	13.48	183		13.48	167		13.48	214		13.48	42
	13.5	158		13.5	92		13.5	219		13.5	59
	13.52	192		13.52	175		13.52	240		13.52	48
	13.54	208		13.54	50		13.54	232		13.54	33
	13.56	133		13.56	133		13.56	222		13.56	36
	13.58	150		13.58	150		13.58	223		13.58	31
	13.6	158		13.6	108		13.6	239		13.6	15
	13.62	242		13.62	125		13.62	237		13.62	16
	13.64	183		13.64	133		13.64	224		13.64	33
	13.66	233		13.66	117		13.66	234		13.66	36
	13.68	142		13.68	150		13.68	238		13.68	8
	13.7	133		13.7	133		13.7	262		13.7	11
	13.72	200		13.72	150		13.72	263		13.72	35
	13.74	175		13.74	83		13.74	264		13.74	32
	13.76	108		13.76	83		13.76	270		13.76	8
	13.78	108		13.78	142		13.78	267		13.78	14
	13.8	133		13.8	58		13.8	269		13.8	28
	13.82	117		13.82	108		13.82	255		13.82	3
	13.84	167		13.84	142		13.84	247		13.84	10
	13.86	183		13.86	150		13.86	245		13.86	43
	13.88	158		13.88	133		13.88	250		13.88	61
	13.9	183		13.9	142		13.9	251		13.9	61
	13.92	183		13.92	133		13.92	249		13.92	49
	13.94	117		13.94	117		13.94	247		13.94	45
	13.96	150		13.96	133		13.96	250		13.96	34
	13.98	167		13.98	117		13.98	248		13.98	10
	14	208		14	142		14	243		14	27
	14.02	158		14.02	108		14.02	244		14.02	49
	14.04	233		14.04	100		14.04	252		14.04	57
	14.06	125		14.06	67		14.06	256		14.06	49
	14.08	133		14.08	83		14.08	252		14.08	30
	14.1	192		14.1	108		14.1	244		14.1	15
	14.12	200		14.12	100		14.12	249		14.12	5
	14.14	158		14.14	83		14.14	243		14.14	7
	14.16	142		14.16	133		14.16	246		14.16	20
	14.18	125		14.18	108		14.18	238		14.18	26
	14.2	150		14.2	125		14.2	235		14.2	33
	14.22	242		14.22	142		14.22	241		14.22	28
	14.24	125		14.24	117		14.24	249		14.24	28
	14.26	208		14.26	158		14.26	255		14.26	39
	14.28	133		14.28	167		14.28	230		14.28	47
	14.3	133		14.3	75		14.3	230		14.3	42
	14.32	142		14.32	125		14.32	246		14.32	51
	14.34	125		14.34	58		14.34	244		14.34	30
	14.36	117		14.36	175		14.36	233		14.36	27
	14.38	183		14.38	125		14.38	236		14.38	42
	14.4	200		14.4	117		14.4	246		14.4	41
	14.42	125		14.42	200		14.42	255		14.42	33
	14.44	117		14.44	133		14.44	269		14.44	44
	14.46	67		14.46	183		14.46	274		14.46	51
	14.48	117		14.48	108		14.48	268		14.48	44
	14.5	158		14.5	150		14.5	277		14.5	0
	14.52	117		14.52	192		14.52	286		14.52	18
	14.54	108		14.54	75		14.54	282		14.54	58
	14.56	150		14.56	133		14.56	277		14.56	41
	14.58	233		14.58	117		14.58	271		14.58	35
	14.6	150		14.6	67		14.6	264		14.6	57
	14.62	125		14.62	92		14.62	266		14.62	53
	14.64	142		14.64	108		14.64	260		14.64	19
	14.66	167		14.66	150		14.66	248		14.66	0
	14.68	150		14.68	175		14.68	243		14.68	8
	14.7	125		14.7	83		14.7	238		14.7	8
	14.72	225		14.72	125		14.72	240		14.72	15
	14.74	158		14.74	92		14.74	248		14.74	34
	14.76	217		14.76	67		14.76	252		14.76	38
	14.78	108		14.78	100		14.78	253		14.78	20
	14.8	142		14.8	167		14.8	274		14.8	7
	14.82	133		14.82	117		14.82	289		14.82	15
	14.84	183		14.84	75		14.84	304		14.84	0
	14.86	117		14.86	58		14.86	314		14.86	0
	14.88	158		14.88	175		14.88	319		14.88	0
	14.9	150		14.9	108		14.9	321		14.9	27
	14.92	117		14.92	67		14.92	327		14.92	53
	14.94	225		14.94	133		14.94	314		14.94	73
	14.96	217		14.96	100		14.96	310		14.96	63
	14.98	108		14.98	108		14.98	307		14.98	66
	15	108		15	75		15	299		15	42
	15.02	150		15.02	58		15.02	276		15.02	21
	15.04	117		15.04	67		15.04	276		15.04	9
	15.06	208		15.06	108		15.06	286		15.06	25
	15.08	167		15.08	100		15.08	288		15.08	21
	15.1	117		15.1	58		15.1	282		15.1	20
	15.12	142		15.12	117		15.12	282		15.12	17
	15.14	92		15.14	125		15.14	294		15.14	16
	15.16	108		15.16	142		15.16	316		15.16	6
	15.18	200		15.18	92		15.18	320		15.18	3
	15.2	100		15.2	108		15.2	308		15.2	0
	15.22	108		15.22	125		15.22	300		15.22	7
	15.24	142		15.24	75		15.24	322		15.24	0
	15.26	117		15.26	92		15.26	339		15.26	8
	15.28	108		15.28	100		15.28	337		15.28	11
	15.3	142		15.3	92		15.3	321		15.3	6
	15.32	208		15.32	150		15.32	328		15.32	16
	15.34	125		15.34	175		15.34	355		15.34	23
	15.36	167		15.36	83		15.36	366		15.36	24
	15.38	158		15.38	108		15.38	364		15.38	28
	15.4	108		15.4	108		15.4	365		15.4	30
	15.42	125		15.42	133		15.42	363		15.42	28
	15.44	133		15.44	117		15.44	369		15.44	3
	15.46	208		15.46	133		15.46	369		15.46	2
	15.48	100		15.48	92		15.48	364		15.48	1
	15.5	100		15.5	117		15.5	354		15.5	26
	15.52	133		15.52	133		15.52	360		15.52	48
	15.54	150		15.54	100		15.54	376		15.54	54
	15.56	158		15.56	117		15.56	374		15.56	61
	15.58	108		15.58	142		15.58	360		15.58	59
	15.6	92		15.6	133		15.6	350		15.6	26
	15.62	217		15.62	117		15.62	351		15.62	7
	15.64	175		15.64	100		15.64	341		15.64	6
	15.66	250		15.66	142		15.66	329		15.66	18
	15.68	142		15.68	192		15.68	327		15.68	20
	15.7	142		15.7	142		15.7	331		15.7	29
	15.72	175		15.72	158		15.72	330		15.72	37
	15.74	133		15.74	158		15.74	350		15.74	37
	15.76	142		15.76	167		15.76	354		15.76	21
	15.78	175		15.78	117		15.78	341		15.78	25
	15.8	117		15.8	133		15.8	328		15.8	27
	15.82	125		15.82	133		15.82	345		15.82	12
	15.84	158		15.84	142		15.84	346		15.84	13
	15.86	175		15.86	133		15.86	339		15.86	44
	15.88	192		15.88	108		15.88	338		15.88	37
	15.9	150		15.9	75		15.9	341		15.9	26
	15.92	150		15.92	75		15.92	339		15.92	32
	15.94	200		15.94	100		15.94	352		15.94	51
	15.96	183		15.96	117		15.96	355		15.96	71
	15.98	83		15.98	117		15.98	346		15.98	74
	16	117		16	133		16	334		16	88
	16.02	125		16.02	92		16.02	354		16.02	100
	16.04	150		16.04	75		16.04	371		16.04	83
	16.06	142		16.06	142		16.06	367		16.06	63
	16.08	67		16.08	192		16.08	360		16.08	42
	16.1	133		16.1	125		16.1	365		16.1	41
	16.12	133		16.12	117		16.12	369		16.12	59
	16.14	92		16.14	142		16.14	367		16.14	68
	16.16	75		16.16	108		16.16	369		16.16	85
	16.18	83		16.18	167		16.18	382		16.18	118
	16.2	158		16.2	158		16.2	388		16.2	150
	16.22	117		16.22	125		16.22	405		16.22	159
	16.24	108		16.24	125		16.24	409		16.24	161
	16.26	100		16.26	142		16.26	398		16.26	220
	16.28	67		16.28	133		16.28	400		16.28	298
	16.3	142		16.3	117		16.3	396		16.3	362
	16.32	192		16.32	167		16.32	389		16.32	422
	16.34	83		16.34	117		16.34	375		16.34	493
	16.36	100		16.36	100		16.36	369		16.36	563
	16.38	100		16.38	167		16.38	359		16.38	628
	16.4	75		16.4	92		16.4	344		16.4	656
	16.42	108		16.42	133		16.42	336		16.42	680
	16.44	117		16.44	75		16.44	326		16.44	667
	16.46	167		16.46	142		16.46	330		16.46	611
	16.48	158		16.48	92		16.48	333		16.48	496
	16.5	150		16.5	75		16.5	334		16.5	368
	16.52	83		16.52	117		16.52	343		16.52	296
	16.54	158		16.54	117		16.54	351		16.54	259
	16.56	108		16.56	133		16.56	339		16.56	183
	16.58	125		16.58	133		16.58	313		16.58	116
	16.6	100		16.6	108		16.6	310		16.6	91
	16.62	158		16.62	150		16.62	322		16.62	85
	16.64	142		16.64	75		16.64	331		16.64	72
	16.66	75		16.66	192		16.66	344		16.66	60
	16.68	208		16.68	83		16.68	337		16.68	74
	16.7	100		16.7	125		16.7	346		16.7	75
	16.72	133		16.72	158		16.72	368		16.72	48
	16.74	83		16.74	108		16.74	376		16.74	30
	16.76	133		16.76	92		16.76	352		16.76	23
	16.78	83		16.78	150		16.78	331		16.78	12
	16.8	92		16.8	200		16.8	342		16.8	12
	16.82	125		16.82	133		16.82	360		16.82	12
	16.84	100		16.84	158		16.84	360		16.84	28
	16.86	133		16.86	142		16.86	351		16.86	41
	16.88	117		16.88	200		16.88	355		16.88	50
	16.9	108		16.9	108		16.9	368		16.9	76
	16.92	125		16.92	133		16.92	387		16.92	68
	16.94	92		16.94	67		16.94	381		16.94	37
	16.96	117		16.96	75		16.96	373		16.96	6
	16.98	125		16.98	175		16.98	371		16.98	21
	17	142		17	133		17	389		17	38
	17.02	142		17.02	133		17.02	396		17.02	31
	17.04	142		17.04	158		17.04	387		17.04	23
	17.06	150		17.06	142		17.06	395		17.06	39
	17.08	133		17.08	192		17.08	419		17.08	28
	17.1	150		17.1	142		17.1	428		17.1	17
	17.12	108		17.12	258		17.12	443		17.12	0
	17.14	133		17.14	150		17.14	466		17.14	0
	17.16	133		17.16	125		17.16	490		17.16	0
	17.18	150		17.18	192		17.18	498		17.18	2
	17.2	108		17.2	108		17.2	512		17.2	22
	17.22	108		17.22	208		17.22	531		17.22	62
	17.24	100		17.24	225		17.24	556		17.24	50
	17.26	117		17.26	133		17.26	591		17.26	37
	17.28	142		17.28	167		17.28	623		17.28	68
	17.3	183		17.3	217		17.3	640		17.3	89
	17.32	125		17.32	108		17.32	679		17.32	69
	17.34	133		17.34	167		17.34	724		17.34	49
	17.36	108		17.36	267		17.36	755		17.36	43
	17.38	183		17.38	167		17.38	787		17.38	32
	17.4	92		17.4	217		17.4	837		17.4	15
	17.42	108		17.42	233		17.42	898		17.42	10
	17.44	167		17.44	333		17.44	945		17.44	40
	17.46	150		17.46	258		17.46	1001		17.46	78
	17.48	142		17.48	433		17.48	1063		17.48	90
	17.5	217		17.5	333		17.5	1125		17.5	59
	17.52	192		17.52	375		17.52	1188		17.52	31
	17.54	133		17.54	483		17.54	1267		17.54	25
	17.56	150		17.56	450		17.56	1355		17.56	29
	17.58	150		17.58	400		17.58	1490		17.58	24
	17.6	133		17.6	450		17.6	1650		17.6	7
	17.62	217		17.62	575		17.62	1784		17.62	34
	17.64	183		17.64	633		17.64	1948		17.64	46
	17.66	175		17.66	683		17.66	2165		17.66	26
	17.68	133		17.68	900		17.68	2389		17.68	19
	17.7	142		17.7	925		17.7	2614		17.7	4
	17.72	217		17.72	842		17.72	2845		17.72	39
	17.74	217		17.74	1058		17.74	3143		17.74	56
	17.76	225		17.76	1058		17.76	3493		17.76	42
	17.78	150		17.78	1417		17.78	3949		17.78	38
	17.8	150		17.8	1233		17.8	4375		17.8	32
	17.82	217		17.82	1492		17.82	4814		17.82	30
	17.84	183		17.84	1683		17.84	5325		17.84	7
	17.86	158		17.86	1883		17.86	5929		17.86	28
	17.88	175		17.88	2167		17.88	6543		17.88	60
	17.9	150		17.9	2425		17.9	7097		17.9	68
	17.92	133		17.92	2517		17.92	7637		17.92	63
	17.94	250		17.94	3083		17.94	8195		17.94	35
	17.96	167		17.96	2992		17.96	8723		17.96	7
	17.98	175		17.98	3492		17.98	9187		17.98	29
	18	150		18	3767		18	9500		18	42
	18.02	158		18.02	3750		18.02	9651		18.02	59
	18.04	150		18.04	4000		18.04	9582		18.04	53
	18.06	125		18.06	4425		18.06	9344		18.06	61
	18.08	125		18.08	3992		18.08	8927		18.08	49
	18.1	183		18.1	3833		18.1	8326		18.1	33
	18.12	142		18.12	3433		18.12	7606		18.12	41
	18.14	133		18.14	2908		18.14	6831		18.14	68
	18.16	125		18.16	2450		18.16	6086		18.16	75
	18.18	150		18.18	2050		18.18	5396		18.18	76
	18.2	200		18.2	1792		18.2	4768		18.2	57
	18.22	142		18.22	1192		18.22	4197		18.22	41
	18.24	192		18.24	1183		18.24	3645		18.24	34
	18.26	175		18.26	1075		18.26	3186		18.26	15
	18.28	125		18.28	783		18.28	2818		18.28	19
	18.3	117		18.3	708		18.3	2505		18.3	36
	18.32	100		18.32	725		18.32	2208		18.32	69
	18.34	192		18.34	567		18.34	1956		18.34	79
	18.36	142		18.36	592		18.36	1766		18.36	61
	18.38	117		18.38	525		18.38	1590		18.38	62
	18.4	67		18.4	450		18.4	1426		18.4	48
	18.42	150		18.42	392		18.42	1331		18.42	63
	18.44	133		18.44	317		18.44	1227		18.44	88
	18.46	108		18.46	358		18.46	1149		18.46	72
	18.48	142		18.48	292		18.48	1046		18.48	80
	18.5	133		18.5	267		18.5	969		18.5	67
	18.52	125		18.52	225		18.52	910		18.52	32
	18.54	142		18.54	267		18.54	851		18.54	16
	18.56	125		18.56	200		18.56	779		18.56	18
	18.58	142		18.58	183		18.58	728		18.58	21
	18.6	125		18.6	200		18.6	685		18.6	14
	18.62	92		18.62	192		18.62	655		18.62	37
	18.64	167		18.64	200		18.64	625		18.64	53
	18.66	117		18.66	192		18.66	595		18.66	27
	18.68	92		18.68	242		18.68	564		18.68	16
	18.7	100		18.7	175		18.7	546		18.7	9
	18.72	142		18.72	125		18.72	530		18.72	27
	18.74	133		18.74	225		18.74	506		18.74	43
	18.76	67		18.76	158		18.76	484		18.76	58
	18.78	133		18.78	158		18.78	495		18.78	78
	18.8	92		18.8	183		18.8	489		18.8	27
	18.82	133		18.82	125		18.82	483		18.82	8
	18.84	142		18.84	92		18.84	473		18.84	0
	18.86	92		18.86	117		18.86	445		18.86	15
	18.88	133		18.88	150		18.88	437		18.88	51
	18.9	117		18.9	108		18.9	406		18.9	83
	18.92	125		18.92	83		18.92	376		18.92	85
	18.94	150		18.94	83		18.94	355		18.94	73
	18.96	108		18.96	117		18.96	351		18.96	25
	18.98	133		18.98	108		18.98	362		18.98	49
	19	108		19	100		19	362		19	35
	19.02	83		19.02	92		19.02	369		19.02	30
	19.04	150		19.04	133		19.04	359		19.04	42
	19.06	133		19.06	83		19.06	333		19.06	65
	19.08	133		19.08	100		19.08	334		19.08	45
	19.1	117		19.1	125		19.1	328		19.1	27
	19.12	183		19.12	117		19.12	320		19.12	24
	19.14	33		19.14	92		19.14	295		19.14	69
	19.16	150		19.16	100		19.16	283		19.16	72
	19.18	92		19.18	125		19.18	288		19.18	72
	19.2	167		19.2	67		19.2	287		19.2	58
	19.22	142		19.22	192		19.22	278		19.22	60
	19.24	142		19.24	108		19.24	270		19.24	55
	19.26	192		19.26	75		19.26	255		19.26	39
	19.28	125		19.28	100		19.28	271		19.28	59
	19.3	117		19.3	92		19.3	292		19.3	59
	19.32	133		19.32	150		19.32	296		19.32	52
	19.34	142		19.34	83		19.34	288		19.34	42
	19.36	217		19.36	83		19.36	293		19.36	37
	19.38	92		19.38	58		19.38	301		19.38	42
	19.4	108		19.4	92		19.4	289		19.4	54
	19.42	200		19.42	108		19.42	273		19.42	42
	19.44	183		19.44	50		19.44	266		19.44	42
	19.46	225		19.46	58		19.46	246		19.46	36
	19.48	283		19.48	83		19.48	236		19.48	54
	19.5	258		19.5	75		19.5	232		19.5	68
	19.52	258		19.52	142		19.52	219		19.52	78
	19.54	317		19.54	92		19.54	219		19.54	69
	19.56	283		19.56	117		19.56	211		19.56	51
	19.58	417		19.58	67		19.58	207		19.58	64
	19.6	433		19.6	92		19.6	209		19.6	88
	19.62	375		19.62	83		19.62	206		19.62	93
	19.64	417		19.64	58		19.64	215		19.64	72
	19.66	558		19.66	125		19.66	207		19.66	46
	19.68	483		19.68	108		19.68	215		19.68	38
	19.7	467		19.7	83		19.7	223		19.7	34
	19.72	542		19.72	75		19.72	224		19.72	21
	19.74	683		19.74	58		19.74	219		19.74	44
	19.76	533		19.76	108		19.76	207		19.76	65
	19.78	625		19.78	142		19.78	211		19.78	51
	19.8	550		19.8	117		19.8	212		19.8	24
	19.82	533		19.82	183		19.82	206		19.82	19
	19.84	567		19.84	92		19.84	191		19.84	64
	19.86	475		19.86	50		19.86	187		19.86	97
	19.88	517		19.88	150		19.88	200		19.88	105
	19.9	408		19.9	92		19.9	204		19.9	88
	19.92	542		19.92	108		19.92	192		19.92	92
	19.94	392		19.94	100		19.94	162		19.94	86
	19.96	358		19.96	100		19.96	146		19.96	73
	19.98	300		19.98	108		19.98	165		19.98	69
	20	392		20	108		20	182		20	101
	20.02	333		20.02	125		20.02	183		20.02	98
	20.04	417		20.04	142		20.04	171		20.04	65
	20.06	350		20.06	58		20.06	179		20.06	6
	20.08	275		20.08	92		20.08	190		20.08	16
	20.1	292		20.1	75		20.1	197		20.1	67
	20.12	250		20.12	117		20.12	179		20.12	77
	20.14	333		20.14	58		20.14	166		20.14	97
	20.16	283		20.16	33		20.16	176		20.16	111
	20.18	242		20.18	67		20.18	191		20.18	78
	20.2	333		20.2	83		20.2	188		20.2	53
	20.22	242		20.22	67		20.22	171		20.22	18
	20.24	317		20.24	100		20.24	162		20.24	27
	20.26	208		20.26	108		20.26	145		20.26	30
	20.28	300		20.28	58		20.28	154		20.28	18
	20.3	208		20.3	83		20.3	156		20.3	34
	20.32	225		20.32	125		20.32	158		20.32	38
	20.34	233		20.34	67		20.34	164		20.34	51
	20.36	200		20.36	142		20.36	169		20.36	88
	20.38	258		20.38	92		20.38	153		20.38	101
	20.4	175		20.4	75		20.4	128		20.4	106
	20.42	250		20.42	58		20.42	115		20.42	76
	20.44	275		20.44	67		20.44	122		20.44	105
	20.46	275		20.46	67		20.46	122		20.46	93
	20.48	267		20.48	75		20.48	135		20.48	100
	20.5	258		20.5	83		20.5	140		20.5	96
	20.52	308		20.52	92		20.52	170		20.52	103
	20.54	275		20.54	150		20.54	183		20.54	74
	20.56	367		20.56	108		20.56	175		20.56	67
	20.58	383		20.58	108		20.58	156		20.58	67
	20.6	333		20.6	92		20.6	136		20.6	106
	20.62	433		20.62	83		20.62	124		20.62	135
	20.64	492		20.64	158		20.64	120		20.64	120
	20.66	417		20.66	100		20.66	112		20.66	102
	20.68	492		20.68	92		20.68	104		20.68	127
	20.7	633		20.7	100		20.7	122		20.7	148
	20.72	592		20.72	133		20.72	140		20.72	178
	20.74	883		20.74	83		20.74	140		20.74	189
	20.76	1042		20.76	142		20.76	129		20.76	215
	20.78	1050		20.78	125		20.78	133		20.78	250
	20.8	1325		20.8	183		20.8	132		20.8	219
	20.82	1517		20.82	200		20.82	120		20.82	203
	20.84	1683		20.84	175		20.84	121		20.84	176
	20.86	1575		20.86	225		20.86	128		20.86	180
	20.88	1433		20.88	242		20.88	136		20.88	175
	20.9	1050		20.9	183		20.9	139		20.9	175
	20.92	825		20.92	175		20.92	127		20.92	143
	20.94	683		20.94	117		20.94	123		20.94	126
	20.96	483		20.96	42		20.96	133		20.96	116
	20.98	342		20.98	100		20.98	140		20.98	91
	21	358		21	108		21	127		21	64
	21.02	408		21.02	75		21.02	118		21.02	58
	21.04	325		21.04	133		21.04	122		21.04	61
	21.06	333		21.06	92		21.06	125		21.06	86
	21.08	308		21.08	150		21.08	117		21.08	84
	21.1	158		21.1	92		21.1	101		21.1	79
	21.12	217		21.12	75		21.12	97		21.12	93
	21.14	242		21.14	83		21.14	104		21.14	87
	21.16	200		21.16	33		21.16	129		21.16	76
	21.18	100		21.18	42		21.18	135		21.18	43
	21.2	167		21.2	67		21.2	142		21.2	31
	21.22	133		21.22	92		21.22	154		21.22	37
	21.24	250		21.24	58		21.24	159		21.24	59
	21.26	158		21.26	75		21.26	148		21.26	43
	21.28	150		21.28	58		21.28	138		21.28	60
	21.3	158		21.3	75		21.3	122		21.3	85
	21.32	167		21.32	33		21.32	121		21.32	111
	21.34	208		21.34	58		21.34	118		21.34	127
	21.36	117		21.36	67		21.36	122		21.36	126
	21.38	208		21.38	75		21.38	124		21.38	119
	21.4	192		21.4	100		21.4	133		21.4	120
	21.42	183		21.42	100		21.42	135		21.42	96
	21.44	167		21.44	58		21.44	125		21.44	62
	21.46	150		21.46	75		21.46	105		21.46	65
	21.48	167		21.48	75		21.48	99		21.48	87
	21.5	183		21.5	83		21.5	93		21.5	120
	21.52	117		21.52	92		21.52	94		21.52	108
	21.54	167		21.54	50		21.54	85		21.54	122
	21.56	125		21.56	100		21.56	76		21.56	142
	21.58	250		21.58	83		21.58	84		21.58	124
	21.6	100		21.6	67		21.6	88		21.6	120
	21.62	183		21.62	58		21.62	88		21.62	107
	21.64	133		21.64	67		21.64	85		21.64	109
	21.66	242		21.66	83		21.66	95		21.66	121
	21.68	192		21.68	75		21.68	100		21.68	104
	21.7	117		21.7	33		21.7	99		21.7	95
	21.72	100		21.72	67		21.72	98		21.72	79
	21.74	150		21.74	50		21.74	117		21.74	69
	21.76	192		21.76	67		21.76	117		21.76	108
	21.78	142		21.78	117		21.78	127		21.78	112
	21.8	67		21.8	75		21.8	110		21.8	145
	21.82	150		21.82	75		21.82	109		21.82	154
	21.84	100		21.84	108		21.84	113		21.84	157
	21.86	158		21.86	100		21.86	120		21.86	131
	21.88	175		21.88	167		21.88	103		21.88	116
	21.9	108		21.9	75		21.9	90		21.9	110
	21.92	150		21.92	83		21.92	91		21.92	95
	21.94	208		21.94	117		21.94	95		21.94	111
	21.96	142		21.96	33		21.96	77		21.96	125
	21.98	208		21.98	92		21.98	78		21.98	122
	22	150		22	92		22	75		22	92
	22.02	158		22.02	83		22.02	84		22.02	81
	22.04	117		22.04	67		22.04	98		22.04	54
	22.06	125		22.06	67		22.06	97		22.06	49
	22.08	133		22.08	75		22.08	100		22.08	41
	22.1	125		22.1	92		22.1	107		22.1	90
	22.12	242		22.12	100		22.12	111		22.12	91
	22.14	200		22.14	50		22.14	108		22.14	94
	22.16	167		22.16	75		22.16	106		22.16	78
	22.18	142		22.18	83		22.18	114		22.18	89
	22.2	133		22.2	75		22.2	110		22.2	51
	22.22	142		22.22	33		22.22	108		22.22	60
	22.24	258		22.24	50		22.24	115		22.24	77
	22.26	217		22.26	50		22.26	114		22.26	110
	22.28	142		22.28	83		22.28	108		22.28	88
	22.3	200		22.3	67		22.3	119		22.3	81
	22.32	175		22.32	50		22.32	123		22.32	74
	22.34	242		22.34	83		22.34	126		22.34	90
	22.36	192		22.36	83		22.36	124		22.36	84
	22.38	217		22.38	75		22.38	133		22.38	102
	22.4	283		22.4	67		22.4	121		22.4	95
	22.42	175		22.42	50		22.42	130		22.42	120
	22.44	258		22.44	58		22.44	136		22.44	79
	22.46	250		22.46	58		22.46	139		22.46	84
	22.48	317		22.48	75		22.48	124		22.48	46
	22.5	283		22.5	117		22.5	132		22.5	70
	22.52	325		22.52	75		22.52	134		22.52	66
	22.54	367		22.54	50		22.54	160		22.54	94
	22.56	217		22.56	92		22.56	179		22.56	79
	22.58	250		22.58	83		22.58	211		22.58	105
	22.6	233		22.6	50		22.6	214		22.6	74
	22.62	225		22.62	33		22.62	246		22.62	72
	22.64	192		22.64	108		22.64	275		22.64	57
	22.66	175		22.66	42		22.66	293		22.66	97
	22.68	233		22.68	75		22.68	297		22.68	120
	22.7	200		22.7	67		22.7	292		22.7	130
	22.72	108		22.72	150		22.72	279		22.72	123
	22.74	175		22.74	75		22.74	267		22.74	119
	22.76	217		22.76	50		22.76	236		22.76	62
	22.78	217		22.78	100		22.78	214		22.78	54
	22.8	217		22.8	108		22.8	181		22.8	55
	22.82	200		22.82	75		22.82	181		22.82	98
	22.84	192		22.84	50		22.84	177		22.84	123
	22.86	208		22.86	92		22.86	177		22.86	111
	22.88	258		22.88	108		22.88	182		22.88	119
	22.9	267		22.9	117		22.9	183		22.9	119
	22.92	333		22.92	92		22.92	199		22.92	83
	22.94	375		22.94	117		22.94	219		22.94	85
	22.96	225		22.96	125		22.96	245		22.96	69
	22.98	308		22.98	92		22.98	271		22.98	93
	23	217		23	108		23	284		23	98
	23.02	258		23.02	125		23.02	297		23.02	80
	23.04	392		23.04	142		23.04	284		23.04	67
	23.06	250		23.06	150		23.06	258		23.06	66
	23.08	292		23.08	183		23.08	220		23.08	48
	23.1	317		23.1	150		23.1	177		23.1	47
	23.12	300		23.12	183		23.12	154		23.12	64
	23.14	250		23.14	208		23.14	137		23.14	68
	23.16	258		23.16	125		23.16	138		23.16	104
	23.18	317		23.18	217		23.18	143		23.18	96
	23.2	175		23.2	117		23.2	153		23.2	99
	23.22	317		23.22	117		23.22	167		23.22	77
	23.24	267		23.24	150		23.24	169		23.24	67
	23.26	175		23.26	150		23.26	179		23.26	83
	23.28	208		23.28	158		23.28	185		23.28	115
	23.3	200		23.3	175		23.3	198		23.3	120
	23.32	208		23.32	50		23.32	212		23.32	128
	23.34	150		23.34	133		23.34	219		23.34	125
	23.36	217		23.36	100		23.36	226		23.36	120
	23.38	208		23.38	142		23.38	220		23.38	115
	23.4	150		23.4	125		23.4	197		23.4	97
	23.42	192		23.42	100		23.42	169		23.42	92
	23.44	242		23.44	142		23.44	136		23.44	111
	23.46	183		23.46	92		23.46	119		23.46	98
	23.48	217		23.48	58		23.48	111		23.48	77
	23.5	250		23.5	125		23.5	117		23.5	103
	23.52	250		23.52	100		23.52	104		23.52	107
	23.54	267		23.54	142		23.54	95		23.54	100
	23.56	258		23.56	192		23.56	88		23.56	51
	23.58	150		23.58	142		23.58	78		23.58	55
	23.6	158		23.6	108		23.6	82		23.6	58
	23.62	175		23.62	142		23.62	76		23.62	65
	23.64	300		23.64	108		23.64	76		23.64	81
	23.66	242		23.66	92		23.66	78		23.66	117
	23.68	250		23.68	133		23.68	93		23.68	109
	23.7	242		23.7	117		23.7	91		23.7	108
	23.72	292		23.72	75		23.72	82		23.72	99
	23.74	317		23.74	58		23.74	80		23.74	90
	23.76	258		23.76	33		23.76	75		23.76	83
	23.78	250		23.78	92		23.78	67		23.78	89
	23.8	233		23.8	33		23.8	65		23.8	76
	23.82	317		23.82	100		23.82	46		23.82	52
	23.84	217		23.84	67		23.84	43		23.84	27
	23.86	383		23.86	33		23.86	37		23.86	38
	23.88	267		23.88	83		23.88	39		23.88	45
	23.9	250		23.9	67		23.9	39		23.9	62
	23.92	292		23.92	67		23.92	53		23.92	104
	23.94	208		23.94	58		23.94	69		23.94	119
	23.96	275		23.96	92		23.96	84		23.96	97
	23.98	275		23.98	75		23.98	89		23.98	88
	24	292		24	67		24	87		24	92
	24.02	175		24.02	42		24.02	69		24.02	103
	24.04	283		24.04	92		24.04	64		24.04	117
	24.06	242		24.06	142		24.06	51		24.06	122
	24.08	233		24.08	100		24.08	39		24.08	94
	24.1	300		24.1	92		24.1	36		24.1	76
	24.12	325		24.12	108		24.12	44		24.12	65
	24.14	175		24.14	92		24.14	54		24.14	78
	24.16	200		24.16	67		24.16	69		24.16	84
	24.18	275		24.18	33		24.18	78		24.18	88
	24.2	217		24.2	75		24.2	81		24.2	70
	24.22	208		24.22	100		24.22	76		24.22	59
	24.24	117		24.24	58		24.24	78		24.24	62
	24.26	217		24.26	142		24.26	68		24.26	97
	24.28	267		24.28	42		24.28	58		24.28	125
	24.3	217		24.3	83		24.3	52		24.3	123
	24.32	333		24.32	83		24.32	52		24.32	107
	24.34	292		24.34	67		24.34	55		24.34	111
	24.36	233		24.36	108		24.36	60		24.36	80
	24.38	200		24.38	92		24.38	61		24.38	63
	24.4	342		24.4	58		24.4	61		24.4	65
	24.42	242		24.42	75		24.42	58		24.42	56
	24.44	325		24.44	92		24.44	58		24.44	62
	24.46	300		24.46	75		24.46	53		24.46	73
	24.48	342		24.48	92		24.48	54		24.48	55
	24.5	383		24.5	83		24.5	50		24.5	96
	24.52	425		24.52	67		24.52	45		24.52	90
	24.54	383		24.54	75		24.54	47		24.54	111
	24.56	275		24.56	42		24.56	50		24.56	108
	24.58	292		24.58	83		24.58	54		24.58	71
	24.6	317		24.6	75		24.6	44		24.6	70
	24.62	192		24.62	33		24.62	27		24.62	98
	24.64	200		24.64	92		24.64	25		24.64	94
	24.66	208		24.66	92		24.66	25		24.66	129
	24.68	367		24.68	33		24.68	33		24.68	122
	24.7	183		24.7	50		24.7	29		24.7	91
	24.72	367		24.72	67		24.72	31		24.72	22
	24.74	242		24.74	117		24.74	34		24.74	3
	24.76	283		24.76	75		24.76	43		24.76	1
	24.78	233		24.78	50		24.78	52		24.78	64
	24.8	250		24.8	100		24.8	50		24.8	92
	24.82	233		24.82	125		24.82	45		24.82	129
	24.84	250		24.84	75		24.84	55		24.84	95
	24.86	258		24.86	58		24.86	51		24.86	29
	24.88	275		24.88	133		24.88	52		24.88	16
	24.9	233		24.9	117		24.9	37		24.9	3
	24.92	275		24.92	108		24.92	41		24.92	56
	24.94	233		24.94	100		24.94	41		24.94	77
	24.96	292		24.96	108		24.96	44		24.96	90
	24.98	283		24.98	92		24.98	40		24.98	75
	25	275		25	83		25	34		25	42
	25.02	242		25.02	42		25.02	33		25.02	35
	25.04	300		25.04	83		25.04	45		25.04	29
	25.06	275		25.06	117		25.06	40		25.06	80
	25.08	317		25.08	150		25.08	42		25.08	100
	25.1	292		25.1	100		25.1	28		25.1	102
	25.12	317		25.12	92		25.12	33		25.12	86
	25.14	450		25.14	83		25.14	36		25.14	80
	25.16	308		25.16	42		25.16	40		25.16	49
	25.18	308		25.18	125		25.18	31		25.18	70
	25.2	300		25.2	75		25.2	17		25.2	74
	25.22	367		25.22	75		25.22	15		25.22	70
	25.24	275		25.24	117		25.24	22		25.24	79
	25.26	292		25.26	133		25.26	31		25.26	92
	25.28	317		25.28	100		25.28	36		25.28	113
	25.3	342		25.3	125		25.3	32		25.3	118
	25.32	308		25.32	117		25.32	34		25.32	110
	25.34	367		25.34	150		25.34	39		25.34	136
	25.36	233		25.36	142		25.36	39		25.36	140
	25.38	300		25.38	125		25.38	43		25.38	143
	25.4	425		25.4	67		25.4	33		25.4	160
	25.42	525		25.42	125		25.42	23		25.42	183
	25.44	483		25.44	208		25.44	13		25.44	201
	25.46	708		25.46	150		25.46	6		25.46	179
	25.48	733		25.48	125		25.48	3		25.48	169
	25.5	792		25.5	208		25.5	7		25.5	179
	25.52	883		25.52	217		25.52	25		25.52	204
	25.54	817		25.54	117		25.54	41		25.54	202
	25.56	717		25.56	83		25.56	56		25.56	176
	25.58	700		25.58	83		25.58	74		25.58	185
	25.6	658		25.6	133		25.6	79		25.6	191
	25.62	608		25.62	83		25.62	78		25.62	197
	25.64	750		25.64	142		25.64	63		25.64	185
	25.66	742		25.66	58		25.66	54		25.66	174
	25.68	717		25.68	100		25.68	57		25.68	218
	25.7	508		25.7	58		25.7	61		25.7	233
	25.72	550		25.72	100		25.72	78		25.72	210
	25.74	458		25.74	42		25.74	85		25.74	247
	25.76	308		25.76	117		25.76	92		25.76	267
	25.78	250		25.78	108		25.78	77		25.78	312
	25.8	300		25.8	133		25.8	65		25.8	317
	25.82	183		25.82	83		25.82	56		25.82	325
	25.84	142		25.84	117		25.84	50		25.84	405
	25.86	183		25.86	100		25.86	48		25.86	490
	25.88	242		25.88	75		25.88	58		25.88	557
	25.9	292		25.9	108		25.9	61		25.9	718
	25.92	192		25.92	100		25.92	65		25.92	802
	25.94	167		25.94	67		25.94	77		25.94	892
	25.96	167		25.96	100		25.96	74		25.96	945
	25.98	317		25.98	75		25.98	57		25.98	979
	26	192		26	100		26	45		26	962
	26.02	242		26.02	50		26.02	44		26.02	886
	26.04	242		26.04	33		26.04	48		26.04	763
	26.06	292		26.06	67		26.06	52		26.06	689
	26.08	275		26.08	67		26.08	57		26.08	585
	26.1	217		26.1	100		26.1	65		26.1	566
	26.12	400		26.12	133		26.12	65		26.12	640
	26.14	400		26.14	117		26.14	80		26.14	801
	26.16	208		26.16	42		26.16	64		26.16	939
	26.18	417		26.18	83		26.18	55		26.18	1089
	26.2	333		26.2	75		26.2	47		26.2	1155
	26.22	350		26.22	100		26.22	50		26.22	1242
	26.24	483		26.24	142		26.24	55		26.24	1265
	26.26	450		26.26	117		26.26	57		26.26	1207
	26.28	550		26.28	125		26.28	62		26.28	1145
	26.3	742		26.3	133		26.3	69		26.3	1023
	26.32	800		26.32	150		26.32	75		26.32	890
	26.34	1050		26.34	108		26.34	84		26.34	799
	26.36	1275		26.36	142		26.36	86		26.36	659
	26.38	1675		26.38	117		26.38	80		26.38	607
	26.4	1733		26.4	125		26.4	86		26.4	544
	26.42	1967		26.42	133		26.42	76		26.42	502
	26.44	2375		26.44	167		26.44	74		26.44	518
	26.46	2592		26.46	83		26.46	83		26.46	544
	26.48	2975		26.48	225		26.48	101		26.48	667
	26.5	3667		26.5	217		26.5	129		26.5	778
	26.52	4242		26.52	358		26.52	144		26.52	838
	26.54	4983		26.54	267		26.54	151		26.54	894
	26.56	5908		26.56	408		26.56	142		26.56	883
	26.58	6283		26.58	475		26.58	118		26.58	886
	26.6	7025		26.6	717		26.6	99		26.6	875
	26.62	7792		26.62	658		26.62	65		26.62	842
	26.64	7258		26.64	650		26.64	53		26.64	796
	26.66	6292		26.66	833		26.66	43		26.66	667
	26.68	5142		26.68	700		26.68	48		26.68	542
	26.7	3775		26.7	483		26.7	60		26.7	401
	26.72	3075		26.72	475		26.72	54		26.72	266
	26.74	2233		26.74	342		26.74	58		26.74	194
	26.76	1450		26.76	317		26.76	64		26.76	139
	26.78	1083		26.78	183		26.78	65		26.78	109
	26.8	842		26.8	133		26.8	64		26.8	103
	26.82	708		26.82	75		26.82	70		26.82	69
	26.84	533		26.84	83		26.84	78		26.84	66
	26.86	683		26.86	92		26.86	78		26.86	41
	26.88	567		26.88	83		26.88	76		26.88	48
	26.9	658		26.9	133		26.9	65		26.9	61
	26.92	525		26.92	133		26.92	63		26.92	56
	26.94	467		26.94	100		26.94	70		26.94	73
	26.96	533		26.96	75		26.96	75		26.96	110
	26.98	558		26.98	167		26.98	72		26.98	114
	27	500		27	108		27	69		27	81
	27.02	583		27.02	75		27.02	64		27.02	50
	27.04	608		27.04	83		27.04	61		27.04	16
	27.06	433		27.06	125		27.06	50		27.06	3
	27.08	375		27.08	142		27.08	43		27.08	2
	27.1	425		27.1	117		27.1	39		27.1	7
	27.12	383		27.12	125		27.12	55		27.12	60
	27.14	275		27.14	117		27.14	66		27.14	71
	27.16	425		27.16	108		27.16	68		27.16	66
	27.18	283		27.18	100		27.18	69		27.18	80
	27.2	350		27.2	108		27.2	68		27.2	89
	27.22	408		27.22	83		27.22	74		27.22	101
	27.24	317		27.24	58		27.24	67		27.24	77
	27.26	367		27.26	133		27.26	60		27.26	16
	27.28	300		27.28	75		27.28	66		27.28	0
	27.3	358		27.3	92		27.3	73		27.3	0
	27.32	342		27.32	67		27.32	93		27.32	7
	27.34	533		27.34	75		27.34	88		27.34	51
	27.36	433		27.36	67		27.36	81		27.36	83
	27.38	450		27.38	58		27.38	77		27.38	89
	27.4	358		27.4	92		27.4	84		27.4	72
	27.42	467		27.42	108		27.42	102		27.42	63
	27.44	408		27.44	83		27.44	102		27.44	76
	27.46	608		27.46	83		27.46	106		27.46	100
	27.48	408		27.48	75		27.48	108		27.48	106
	27.5	542		27.5	108		27.5	113		27.5	96
	27.52	383		27.52	125		27.52	109		27.52	70
	27.54	392		27.54	108		27.54	94		27.54	45
	27.56	300		27.56	67		27.56	91		27.56	39
	27.58	342		27.58	125		27.58	90		27.58	61
	27.6	258		27.6	67		27.6	107		27.6	68
	27.62	275		27.62	133		27.62	116		27.62	61
	27.64	258		27.64	117		27.64	126		27.64	45
	27.66	242		27.66	75		27.66	137		27.66	25
	27.68	208		27.68	50		27.68	145		27.68	13
	27.7	300		27.7	108		27.7	143		27.7	16
	27.72	217		27.72	100		27.72	131		27.72	16
	27.74	250		27.74	100		27.74	128		27.74	30
	27.76	325		27.76	108		27.76	120		27.76	41
	27.78	275		27.78	100		27.78	114		27.78	40
	27.8	333		27.8	67		27.8	129		27.8	40
	27.82	275		27.82	158		27.82	135		27.82	28
	27.84	333		27.84	167		27.84	148		27.84	13
	27.86	275		27.86	117		27.86	161		27.86	24
	27.88	283		27.88	142		27.88	163		27.88	27
	27.9	308		27.9	133		27.9	148		27.9	32
	27.92	242		27.92	158		27.92	145		27.92	67
	27.94	242		27.94	150		27.94	149		27.94	91
	27.96	292		27.96	92		27.96	150		27.96	98
	27.98	242		27.98	133		27.98	161		27.98	79
	28	250		28	117		28	191		28	47
	28.02	217		28.02	100		28.02	200		28.02	23
	28.04	283		28.04	175		28.04	211		28.04	6
	28.06	258		28.06	125		28.06	207		28.06	0
	28.08	117		28.08	242		28.08	210		28.08	48
	28.1	258		28.1	308		28.1	205		28.1	86
	28.12	183		28.12	417		28.12	202		28.12	91
	28.14	158		28.14	425		28.14	219		28.14	83
	28.16	375		28.16	275		28.16	232		28.16	43
	28.18	158		28.18	250		28.18	251		28.18	8
	28.2	283		28.2	308		28.2	283		28.2	7
	28.22	283		28.22	275		28.22	299		28.22	6
	28.24	192		28.24	208		28.24	321		28.24	4
	28.26	258		28.26	158		28.26	341		28.26	11
	28.28	217		28.28	100		28.28	386		28.28	2
	28.3	183		28.3	158		28.3	415		28.3	34
	28.32	208		28.32	117		28.32	450		28.32	32
	28.34	208		28.34	192		28.34	499		28.34	52
	28.36	242		28.36	133		28.36	534		28.36	55
	28.38	175		28.38	250		28.38	608		28.38	75
	28.4	200		28.4	167		28.4	698		28.4	66
	28.42	158		28.42	283		28.42	808		28.42	41
	28.44	150		28.44	233		28.44	956		28.44	14
	28.46	125		28.46	283		28.46	1118		28.46	10
	28.48	158		28.48	475		28.48	1307		28.48	20
	28.5	233		28.5	383		28.5	1523		28.5	52
	28.52	275		28.52	492		28.52	1751		28.52	76
	28.54	158		28.54	475		28.54	2021		28.54	81
	28.56	142		28.56	700		28.56	2283		28.56	79
	28.58	175		28.58	808		28.58	2577		28.58	60
	28.6	217		28.6	833		28.6	2826		28.6	24
	28.62	200		28.62	1000		28.62	3060		28.62	8
	28.64	167		28.64	1308		28.64	3210		28.64	13
	28.66	250		28.66	1450		28.66	3253		28.66	42
	28.68	242		28.68	1358		28.68	3187		28.68	46
	28.7	217		28.7	1342		28.7	3036		28.7	35
	28.72	242		28.72	1508		28.72	2810		28.72	40
	28.74	242		28.74	1292		28.74	2555		28.74	32
	28.76	267		28.76	1242		28.76	2262		28.76	14
	28.78	167		28.78	1142		28.78	1966		28.78	5
	28.8	250		28.8	925		28.8	1670		28.8	3
	28.82	283		28.82	708		28.82	1423		28.82	34
	28.84	208		28.84	750		28.84	1188		28.84	54
	28.86	208		28.86	508		28.86	1013		28.86	49
	28.88	233		28.88	400		28.88	868		28.88	9
	28.9	250		28.9	458		28.9	769		28.9	7
	28.92	275		28.92	342		28.92	694		28.92	2
	28.94	175		28.94	400		28.94	623		28.94	1
	28.96	208		28.96	292		28.96	587		28.96	30
	28.98	258		28.98	342		28.98	522		28.98	62
	29	250		29	283		29	464		29	70
	29.02	250		29.02	192		29.02	419		29.02	54
	29.04	217		29.04	150		29.04	389		29.04	8
	29.06	358		29.06	225		29.06	398		29.06	25
	29.08	442		29.08	217		29.08	412		29.08	17
	29.1	300		29.1	233		29.1	424		29.1	46
	29.12	217		29.12	242		29.12	438		29.12	83
	29.14	325		29.14	200		29.14	448		29.14	87
	29.16	358		29.16	208		29.16	480		29.16	50
	29.18	350		29.18	217		29.18	514		29.18	22
	29.2	550		29.2	167		29.2	553		29.2	0
	29.22	383		29.22	250		29.22	637		29.22	0
	29.24	383		29.24	325		29.24	756		29.24	0
	29.26	725		29.26	275		29.26	923		29.26	11
	29.28	725		29.28	400		29.28	1134		29.28	48
	29.3	933		29.3	467		29.3	1377		29.3	70
	29.32	892		29.32	442		29.32	1624		29.32	89
	29.34	983		29.34	525		29.34	1843		29.34	94
	29.36	1275		29.36	617		29.36	1957		29.36	84
	29.38	1367		29.38	667		29.38	1966		29.38	64
	29.4	1233		29.4	725		29.4	1837		29.4	57
	29.42	1358		29.42	650		29.42	1628		29.42	37
	29.44	1258		29.44	608		29.44	1364		29.44	48
	29.46	1108		29.46	708		29.46	1075		29.46	45
	29.48	883		29.48	700		29.48	832		29.48	39
	29.5	717		29.5	492		29.5	644		29.5	39
	29.52	917		29.52	475		29.52	515		29.52	3
	29.54	525		29.54	433		29.54	452		29.54	2
	29.56	508		29.56	292		29.56	373		29.56	8
	29.58	350		29.58	300		29.58	335		29.58	4
	29.6	292		29.6	375		29.6	300		29.6	15
	29.62	400		29.62	342		29.62	284		29.62	0
	29.64	392		29.64	333		29.64	273		29.64	0
	29.66	342		29.66	325		29.66	249		29.66	16
	29.68	258		29.68	225		29.68	237		29.68	13
	29.7	300		29.7	300		29.7	225		29.7	12
	29.72	317		29.72	242		29.72	217		29.72	9
	29.74	267		29.74	200		29.74	214		29.74	6
	29.76	275		29.76	200		29.76	206		29.76	0
	29.78	408		29.78	183		29.78	213		29.78	0
	29.8	333		29.8	92		29.8	216		29.8	6
	29.82	425		29.82	150		29.82	209		29.82	38
	29.84	350		29.84	117		29.84	195		29.84	79
	29.86	342		29.86	92		29.86	183		29.86	92
	29.88	242		29.88	100		29.88	167		29.88	78
	29.9	283		29.9	100		29.9	163		29.9	61
	29.92	350		29.92	92		29.92	165		29.92	42
	29.94	317		29.94	125		29.94	173		29.94	17
	29.96	233		29.96	100		29.96	194		29.96	8
	29.98	267		29.98	133		29.98	199		29.98	7
	30	242		30	92		30	202		30	6
	30.02	317		30.02	142		30.02	188		30.02	2
	30.04	292		30.04	108		30.04	174		30.04	0
	30.06	250		30.06	158		30.06	155		30.06	25
	30.08	275		30.08	108		30.08	144		30.08	68
	30.1	208		30.1	142		30.1	152		30.1	96
	30.12	225		30.12	108		30.12	154		30.12	80
	30.14	242		30.14	83		30.14	169		30.14	24
	30.16	258		30.16	142		30.16	182		30.16	3
	30.18	292		30.18	92		30.18	166		30.18	0
	30.2	225		30.2	208		30.2	160		30.2	0
	30.22	225		30.22	142		30.22	138		30.22	29
	30.24	283		30.24	50		30.24	121		30.24	63
	30.26	200		30.26	67		30.26	113		30.26	98
	30.28	192		30.28	108		30.28	125		30.28	71
	30.3	125		30.3	58		30.3	151		30.3	47
	30.32	183		30.32	142		30.32	173		30.32	50
	30.34	200		30.34	92		30.34	200		30.34	23
	30.36	292		30.36	150		30.36	202		30.36	36
	30.38	225		30.38	117		30.38	183		30.38	35
	30.4	225		30.4	58		30.4	184		30.4	46
	30.42	250		30.42	50		30.42	168		30.42	68
	30.44	208		30.44	50		30.44	165		30.44	22
	30.46	267		30.46	108		30.46	178		30.46	12
	30.48	175		30.48	92		30.48	187		30.48	3
	30.5	183		30.5	142		30.5	218		30.5	0
	30.52	167		30.52	58		30.52	241		30.52	0
	30.54	200		30.54	100		30.54	245		30.54	8
	30.56	250		30.56	92		30.56	252		30.56	45
	30.58	217		30.58	133		30.58	241		30.58	84
	30.6	292		30.6	100		30.6	252		30.6	93
	30.62	217		30.62	75		30.62	255		30.62	84
	30.64	275		30.64	100		30.64	250		30.64	48
	30.66	292		30.66	100		30.66	251		30.66	7
	30.68	333		30.68	33		30.68	241		30.68	3
	30.7	433		30.7	83		30.7	239		30.7	2
	30.72	400		30.72	83		30.72	238		30.72	9
	30.74	383		30.74	108		30.74	233		30.74	61
	30.76	358		30.76	83		30.76	235		30.76	81
	30.78	392		30.78	125		30.78	228		30.78	90
	30.8	392		30.8	133		30.8	220		30.8	99
	30.82	442		30.82	58		30.82	217		30.82	70
	30.84	400		30.84	75		30.84	203		30.84	104
	30.86	342		30.86	108		30.86	198		30.86	177
	30.88	417		30.88	83		30.88	204		30.88	201
	30.9	550		30.9	108		30.9	193		30.9	286
	30.92	342		30.92	133		30.92	209		30.92	333
	30.94	325		30.94	142		30.94	238		30.94	349
	30.96	367		30.96	92		30.96	269		30.96	358
	30.98	350		30.98	108		30.98	317		30.98	310
	31	258		31	142		31	354		31	281
	31.02	267		31.02	133		31.02	386		31.02	233
	31.04	225		31.04	58		31.04	404		31.04	150
	31.06	225		31.06	117		31.06	401		31.06	127
	31.08	283		31.08	192		31.08	361		31.08	101
	31.1	192		31.1	75		31.1	297		31.1	90
	31.12	325		31.12	108		31.12	237		31.12	97
	31.14	217		31.14	142		31.14	183		31.14	87
	31.16	200		31.16	83		31.16	152		31.16	56
	31.18	217		31.18	100		31.18	145		31.18	20
	31.2	317		31.2	142		31.2	153		31.2	22
	31.22	267		31.22	83		31.22	161		31.22	25
	31.24	242		31.24	200		31.24	178		31.24	50
	31.26	308		31.26	167		31.26	197		31.26	57
	31.28	258		31.28	83		31.28	188		31.28	63
	31.3	142		31.3	83		31.3	198		31.3	60
	31.32	258		31.32	133		31.32	197		31.32	53
	31.34	233		31.34	142		31.34	181		31.34	51
	31.36	250		31.36	217		31.36	191		31.36	52
	31.38	275		31.38	150		31.38	188		31.38	35
	31.4	233		31.4	125		31.4	183		31.4	43
	31.42	242		31.42	117		31.42	185		31.42	33
	31.44	275		31.44	133		31.44	187		31.44	25
	31.46	183		31.46	200		31.46	204		31.46	9
	31.48	292		31.48	167		31.48	204		31.48	12
	31.5	208		31.5	142		31.5	207		31.5	18
	31.52	208		31.52	133		31.52	195		31.52	9
	31.54	258		31.54	117		31.54	170		31.54	5
	31.56	225		31.56	100		31.56	171		31.56	16
	31.58	167		31.58	158		31.58	161		31.58	21
	31.6	267		31.6	108		31.6	152		31.6	14
	31.62	208		31.62	142		31.62	162		31.62	0
	31.64	217		31.64	142		31.64	165		31.64	2
	31.66	200		31.66	142		31.66	168		31.66	9
	31.68	217		31.68	67		31.68	168		31.68	9
	31.7	233		31.7	217		31.7	161		31.7	10
	31.72	217		31.72	158		31.72	153		31.72	13
	31.74	275		31.74	117		31.74	153		31.74	22
	31.76	183		31.76	133		31.76	156		31.76	0
	31.78	292		31.78	217		31.78	161		31.78	0
	31.8	250		31.8	167		31.8	159		31.8	20
	31.82	217		31.82	150		31.82	168		31.82	31
	31.84	192		31.84	158		31.84	171		31.84	68
	31.86	300		31.86	150		31.86	168		31.86	105
	31.88	308		31.88	200		31.88	179		31.88	104
	31.9	308		31.9	167		31.9	181		31.9	89
	31.92	342		31.92	233		31.92	183		31.92	33
	31.94	258		31.94	217		31.94	193		31.94	16
	31.96	233		31.96	183		31.96	193		31.96	3
	31.98	308		31.98	158		31.98	211		31.98	0
	32	350		32	208		32	209		32	0
	32.02	267		32.02	242		32.02	211		32.02	2
	32.04	258		32.04	242		32.04	212		32.04	0
	32.06	242		32.06	342		32.06	209		32.06	0
	32.08	208		32.08	317		32.08	215		32.08	20
	32.1	208		32.1	292		32.1	217		32.1	33
	32.12	225		32.12	300		32.12	217		32.12	52
	32.14	242		32.14	250		32.14	211		32.14	53
	32.16	242		32.16	192		32.16	206		32.16	65
	32.18	275		32.18	200		32.18	210		32.18	87
	32.2	325		32.2	317		32.2	207		32.2	71
	32.22	175		32.22	208		32.22	206		32.22	72
	32.24	225		32.24	225		32.24	205		32.24	71
	32.26	183		32.26	200		32.26	212		32.26	56
	32.28	283		32.28	233		32.28	222		32.28	55
	32.3	225		32.3	233		32.3	234		32.3	38
	32.32	192		32.32	208		32.32	239		32.32	36
	32.34	158		32.34	225		32.34	226		32.34	33
	32.36	133		32.36	192		32.36	233		32.36	39
	32.38	108		32.38	192		32.38	226		32.38	48
	32.4	225		32.4	167		32.4	228		32.4	37
	32.42	183		32.42	167		32.42	233		32.42	52
	32.44	217		32.44	250		32.44	237		32.44	44
	32.46	158		32.46	242		32.46	248		32.46	21
	32.48	175		32.48	300		32.48	256		32.48	4
	32.5	158		32.5	383		32.5	260		32.5	3
	32.52	75		32.52	392		32.52	248		32.52	5
	32.54	117		32.54	392		32.54	241		32.54	29
	32.56	125		32.56	417		32.56	244		32.56	37
	32.58	125		32.58	367		32.58	244		32.58	58
	32.6	175		32.6	375		32.6	256		32.6	43
	32.62	150		32.62	233		32.62	268		32.62	37
	32.64	158		32.64	292		32.64	279		32.64	32
	32.66	108		32.66	242		32.66	289		32.66	10
	32.68	158		32.68	300		32.68	293		32.68	2
	32.7	108		32.7	342		32.7	289		32.7	0
	32.72	75		32.72	267		32.72	290		32.72	6
	32.74	133		32.74	358		32.74	295		32.74	9
	32.76	133		32.76	308		32.76	302		32.76	23
	32.78	83		32.78	383		32.78	323		32.78	42
	32.8	133		32.8	267		32.8	343		32.8	62
	32.82	150		32.82	250		32.82	371		32.82	83
	32.84	133		32.84	250		32.84	396		32.84	84
	32.86	133		32.86	275		32.86	414		32.86	61
	32.88	200		32.88	317		32.88	417		32.88	73
	32.9	133		32.9	175		32.9	430		32.9	67
	32.92	167		32.92	275		32.92	436		32.92	79
	32.94	175		32.94	267		32.94	442		32.94	103
	32.96	150		32.96	125		32.96	455		32.96	100
	32.98	142		32.98	267		32.98	476		32.98	128
	33	158		33	275		33	495		33	144
	33.02	267		33.02	258		33.02	520		33.02	160
	33.04	225		33.04	308		33.04	542		33.04	206
	33.06	192		33.06	258		33.06	562		33.06	240
	33.08	217		33.08	250		33.08	576		33.08	268
	33.1	225		33.1	200		33.1	601		33.1	313
	33.12	117		33.12	250		33.12	609		33.12	317
	33.14	267		33.14	258		33.14	632		33.14	396
	33.16	192		33.16	242		33.16	643		33.16	510
	33.18	192		33.18	217		33.18	645		33.18	593
	33.2	117		33.2	192		33.2	648		33.2	657
	33.22	167		33.22	192		33.22	644		33.22	607
	33.24	225		33.24	167		33.24	660		33.24	532
	33.26	175		33.26	242		33.26	682		33.26	459
	33.28	108		33.28	300		33.28	722		33.28	346
	33.3	192		33.3	233		33.3	775		33.3	322
	33.32	192		33.32	342		33.32	825		33.32	286
	33.34	133		33.34	275		33.34	882		33.34	247
	33.36	167		33.36	267		33.36	928		33.36	210
	33.38	125		33.38	225		33.38	977		33.38	118
	33.4	217		33.4	408		33.4	1047		33.4	96
	33.42	175		33.42	292		33.42	1085		33.42	67
	33.44	200		33.44	283		33.44	1154		33.44	29
	33.46	125		33.46	325		33.46	1217		33.46	77
	33.48	142		33.48	425		33.48	1284		33.48	72
	33.5	142		33.5	358		33.5	1377		33.5	76
	33.52	133		33.52	375		33.52	1476		33.52	85
	33.54	133		33.54	408		33.54	1599		33.54	67
	33.56	108		33.56	467		33.56	1720		33.56	57
	33.58	150		33.58	442		33.58	1862		33.58	36
	33.6	183		33.6	433		33.6	2010		33.6	12
	33.62	125		33.62	675		33.62	2123		33.62	24
	33.64	142		33.64	600		33.64	2276		33.64	17
	33.66	175		33.66	500		33.66	2450		33.66	0
	33.68	108		33.68	533		33.68	2658		33.68	12
	33.7	200		33.7	742		33.7	2921		33.7	5
	33.72	133		33.72	700		33.72	3258		33.72	18
	33.74	133		33.74	900		33.74	3625		33.74	38
	33.76	192		33.76	758		33.76	4028		33.76	54
	33.78	133		33.78	1067		33.78	4471		33.78	64
	33.8	142		33.8	1033		33.8	4955		33.8	59
	33.82	150		33.82	1425		33.82	5483		33.82	45
	33.84	192		33.84	1242		33.84	6096		33.84	27
	33.86	158		33.86	1550		33.86	6784		33.86	8
	33.88	92		33.88	1625		33.88	7516		33.88	11
	33.9	183		33.9	1875		33.9	8250		33.9	9
	33.92	217		33.92	1992		33.92	9016		33.92	30
	33.94	150		33.94	2275		33.94	9776		33.94	32
	33.96	225		33.96	2600		33.96	10565		33.96	39
	33.98	133		33.98	3033		33.98	11290		33.98	57
	34	183		34	3275		34	11991		34	41
	34.02	83		34.02	4183		34.02	12662		34.02	36
	34.04	133		34.04	4483		34.04	13191		34.04	39
	34.06	192		34.06	4558		34.06	13588		34.06	18
	34.08	125		34.08	4867		34.08	13753		34.08	14
	34.1	92		34.1	5600		34.1	13610		34.1	2
	34.12	183		34.12	5492		34.12	13231		34.12	0
	34.14	192		34.14	5442		34.14	12702		34.14	0
	34.16	208		34.16	5083		34.16	11984		34.16	0
	34.18	225		34.18	4800		34.18	11161		34.18	0
	34.2	258		34.2	4425		34.2	10357		34.2	0
	34.22	258		34.22	4417		34.22	9547		34.22	12
	34.24	242		34.24	3892		34.24	8689		34.24	48
	34.26	192		34.26	3225		34.26	7948		34.26	59
	34.28	233		34.28	2708		34.28	7188		34.28	56
	34.3	292		34.3	2575		34.3	6445		34.3	57
	34.32	308		34.32	2175		34.32	5767		34.32	44
	34.34	308		34.34	1883		34.34	5162		34.34	13
	34.36	400		34.36	1733		34.36	4571		34.36	4
	34.38	325		34.38	1533		34.38	4118		34.38	21
	34.4	408		34.4	1517		34.4	3735		34.4	28
	34.42	433		34.42	1067		34.42	3365		34.42	25
	34.44	392		34.44	1275		34.44	3030		34.44	10
	34.46	417		34.46	1042		34.46	2766		34.46	0
	34.48	483		34.48	817		34.48	2470		34.48	0
	34.5	492		34.5	925		34.5	2237		34.5	0
	34.52	533		34.52	742		34.52	2041		34.52	0
	34.54	567		34.54	817		34.54	1867		34.54	0
	34.56	525		34.56	667		34.56	1719		34.56	0
	34.58	558		34.58	717		34.58	1623		34.58	2
	34.6	508		34.6	558		34.6	1530		34.6	4
	34.62	467		34.62	458		34.62	1417		34.62	0
	34.64	500		34.64	483		34.64	1303		34.64	13
	34.66	542		34.66	333		34.66	1194		34.66	17
	34.68	600		34.68	467		34.68	1081		34.68	13
	34.7	583		34.7	350		34.7	996		34.7	14
	34.72	658		34.72	292		34.72	942		34.72	26
	34.74	717		34.74	408		34.74	899		34.74	28
	34.76	592		34.76	308		34.76	864		34.76	27
	34.78	792		34.78	392		34.78	841		34.78	12
	34.8	750		34.8	275		34.8	803		34.8	9
	34.82	575		34.82	358		34.82	751		34.82	2
	34.84	633		34.84	258		34.84	706		34.84	7
	34.86	625		34.86	242		34.86	670		34.86	16
	34.88	667		34.88	275		34.88	629		34.88	21
	34.9	683		34.9	158		34.9	593		34.9	26
	34.92	700		34.92	275		34.92	565		34.92	35
	34.94	667		34.94	233		34.94	534		34.94	34
	34.96	667		34.96	208		34.96	512		34.96	38
	34.98	583		34.98	208		34.98	490		34.98	47
	35	675		35	183		35	480		35	74
	35.02	700		35.02	158		35.02	474		35.02	105
	35.04	608		35.04	175		35.04	473		35.04	155
	35.06	500		35.06	150		35.06	486		35.06	179
	35.08	475		35.08	192		35.08	488		35.08	233
	35.1	567		35.1	242		35.1	490		35.1	337
	35.12	533		35.12	142		35.12	473		35.12	396
	35.14	400		35.14	117		35.14	451		35.14	489
	35.16	325		35.16	142		35.16	424		35.16	573
	35.18	475		35.18	133		35.18	398		35.18	645
	35.2	292		35.2	125		35.2	381		35.2	693
	35.22	392		35.22	117		35.22	356		35.22	692
	35.24	358		35.24	108		35.24	354		35.24	667
	35.26	275		35.26	150		35.26	360		35.26	628
	35.28	417		35.28	142		35.28	363		35.28	544
	35.3	200		35.3	233		35.3	373		35.3	479
	35.32	267		35.32	217		35.32	367		35.32	384
	35.34	325		35.34	200		35.34	369		35.34	312
	35.36	292		35.36	133		35.36	367		35.36	241
	35.38	258		35.38	150		35.38	375		35.38	151
	35.4	267		35.4	200		35.4	397		35.4	109
	35.42	325		35.42	142		35.42	429		35.42	62
	35.44	342		35.44	108		35.44	465		35.44	95
	35.46	542		35.46	83		35.46	513		35.46	115
	35.48	367		35.48	142		35.48	559		35.48	115
	35.5	367		35.5	75		35.5	587		35.5	154
	35.52	392		35.52	133		35.52	622		35.52	169
	35.54	267		35.54	175		35.54	649		35.54	137
	35.56	442		35.56	83		35.56	653		35.56	154
	35.58	392		35.58	117		35.58	640		35.58	125
	35.6	292		35.6	117		35.6	620		35.6	132
	35.62	292		35.62	208		35.62	582		35.62	113
	35.64	308		35.64	167		35.64	514		35.64	82
	35.66	300		35.66	117		35.66	460		35.66	77
	35.68	242		35.68	142		35.68	397		35.68	77
	35.7	250		35.7	92		35.7	340		35.7	57
	35.72	325		35.72	175		35.72	317		35.72	81
	35.74	242		35.74	92		35.74	314		35.74	99
	35.76	317		35.76	75		35.76	317		35.76	92
	35.78	308		35.78	175		35.78	339		35.78	92
	35.8	267		35.8	150		35.8	372		35.8	72
	35.82	250		35.82	150		35.82	406		35.82	30
	35.84	217		35.84	175		35.84	424		35.84	22
	35.86	258		35.86	117		35.86	434		35.86	11
	35.88	317		35.88	192		35.88	437		35.88	5
	35.9	217		35.9	150		35.9	416		35.9	28
	35.92	208		35.92	175		35.92	393		35.92	39
	35.94	225		35.94	150		35.94	369		35.94	59
	35.96	350		35.96	225		35.96	340		35.96	62
	35.98	300		35.98	150		35.98	312		35.98	74
	36	250		36	150		36	296		36	58
	36.02	358		36.02	167		36.02	293		36.02	28
	36.04	350		36.04	217		36.04	272		36.04	7
	36.06	267		36.06	133		36.06	270		36.06	1
	36.08	300		36.08	83		36.08	271		36.08	27
	36.1	233		36.1	108		36.1	254		36.1	52
	36.12	267		36.12	158		36.12	240		36.12	91
	36.14	225		36.14	83		36.14	225		36.14	116
	36.16	250		36.16	150		36.16	212		36.16	91
	36.18	150		36.18	108		36.18	197		36.18	56
	36.2	183		36.2	133		36.2	201		36.2	22
	36.22	225		36.22	158		36.22	205		36.22	9
	36.24	292		36.24	192		36.24	193		36.24	29
	36.26	242		36.26	175		36.26	206		36.26	27
	36.28	250		36.28	233		36.28	213		36.28	39
	36.3	208		36.3	158		36.3	202		36.3	54
	36.32	308		36.32	100		36.32	197		36.32	46
	36.34	267		36.34	142		36.34	200		36.34	44
	36.36	408		36.36	83		36.36	201		36.36	47
	36.38	358		36.38	208		36.38	210		36.38	67
	36.4	417		36.4	133		36.4	230		36.4	64
	36.42	367		36.42	133		36.42	237		36.42	65
	36.44	483		36.44	117		36.44	231		36.44	64
	36.46	650		36.46	158		36.46	237		36.46	72
	36.48	692		36.48	100		36.48	229		36.48	54
	36.5	817		36.5	183		36.5	212		36.5	51
	36.52	892		36.52	150		36.52	207		36.52	16
	36.54	908		36.54	225		36.54	204		36.54	4
	36.56	658		36.56	167		36.56	206		36.56	3
	36.58	642		36.58	225		36.58	206		36.58	0
	36.6	683		36.6	183		36.6	214		36.6	0
	36.62	475		36.62	233		36.62	211		36.62	0
	36.64	483		36.64	275		36.64	198		36.64	0
	36.66	433		36.66	92		36.66	199		36.66	14
	36.68	417		36.68	158		36.68	196		36.68	16
	36.7	342		36.7	167		36.7	199		36.7	18
	36.72	258		36.72	192		36.72	215		36.72	17
	36.74	267		36.74	117		36.74	245		36.74	32
	36.76	317		36.76	100		36.76	278		36.76	32
	36.78	300		36.78	83		36.78	307		36.78	27
	36.8	283		36.8	100		36.8	322		36.8	21
	36.82	258		36.82	142		36.82	310		36.82	45
	36.84	292		36.84	92		36.84	278		36.84	49
	36.86	367		36.86	92		36.86	257		36.86	73
	36.88	233		36.88	75		36.88	219		36.88	105
	36.9	242		36.9	117		36.9	190		36.9	144
	36.92	267		36.92	75		36.92	169		36.92	173
	36.94	283		36.94	108		36.94	169		36.94	200
	36.96	242		36.96	125		36.96	168		36.96	201
	36.98	217		36.98	108		36.98	170		36.98	196
	37	250		37	100		37	162		37	156
	37.02	217		37.02	83		37.02	156		37.02	124
	37.04	250		37.04	75		37.04	141		37.04	70
	37.06	308		37.06	175		37.06	140		37.06	56
	37.08	275		37.08	108		37.08	128		37.08	76
	37.1	275		37.1	100		37.1	123		37.1	91
	37.12	267		37.12	75		37.12	117		37.12	99
	37.14	317		37.14	100		37.14	122		37.14	95
	37.16	242		37.16	108		37.16	118		37.16	78
	37.18	225		37.18	150		37.18	121		37.18	53
	37.2	317		37.2	100		37.2	128		37.2	30
	37.22	317		37.22	83		37.22	131		37.22	8
	37.24	200		37.24	83		37.24	123		37.24	16
	37.26	325		37.26	117		37.26	130		37.26	5
	37.28	283		37.28	183		37.28	122		37.28	14
	37.3	317		37.3	158		37.3	114		37.3	16
	37.32	308		37.32	125		37.32	120		37.32	29
	37.34	208		37.34	83		37.34	128		37.34	51
	37.36	267		37.36	125		37.36	131		37.36	90
	37.38	275		37.38	50		37.38	140		37.38	112
	37.4	300		37.4	158		37.4	138		37.4	151
	37.42	300		37.42	150		37.42	124		37.42	163
	37.44	300		37.44	150		37.44	105		37.44	173
	37.46	342		37.46	117		37.46	99		37.46	123
	37.48	267		37.48	92		37.48	86		37.48	84
	37.5	292		37.5	92		37.5	79		37.5	46
	37.52	308		37.52	117		37.52	91		37.52	8
	37.54	283		37.54	100		37.54	100		37.54	5
	37.56	250		37.56	75		37.56	109		37.56	3
	37.58	283		37.58	58		37.58	128		37.58	2
	37.6	342		37.6	92		37.6	124		37.6	0
	37.62	233		37.62	100		37.62	123		37.62	2
	37.64	233		37.64	33		37.64	117		37.64	22
	37.66	292		37.66	50		37.66	115		37.66	35
	37.68	325		37.68	92		37.68	109		37.68	47
	37.7	342		37.7	125		37.7	107		37.7	57
	37.72	283		37.72	50		37.72	97		37.72	48
	37.74	275		37.74	125		37.74	93		37.74	26
	37.76	367		37.76	75		37.76	89		37.76	8
	37.78	300		37.78	67		37.78	88		37.78	9
	37.8	275		37.8	58		37.8	72		37.8	0
	37.82	208		37.82	92		37.82	88		37.82	23
	37.84	250		37.84	92		37.84	107		37.84	38
	37.86	325		37.86	83		37.86	127		37.86	46
	37.88	242		37.88	108		37.88	140		37.88	34
	37.9	233		37.9	75		37.9	168		37.9	41
	37.92	275		37.92	92		37.92	168		37.92	24
	37.94	192		37.94	75		37.94	162		37.94	3
	37.96	258		37.96	100		37.96	153		37.96	2
	37.98	225		37.98	67		37.98	142		37.98	14
	38	192		38	108		38	126		38	4
	38.02	200		38.02	100		38.02	154		38.02	11
	38.04	225		38.04	83		38.04	174		38.04	18
	38.06	167		38.06	83		38.06	180		38.06	22
	38.08	258		38.08	158		38.08	187		38.08	14
	38.1	175		38.1	17		38.1	192		38.1	0
	38.12	175		38.12	83		38.12	172		38.12	0
	38.14	167		38.14	92		38.14	143		38.14	0
	38.16	100		38.16	117		38.16	137		38.16	0
	38.18	217		38.18	100		38.18	123		38.18	9
	38.2	158		38.2	100		38.2	107		38.2	26
	38.22	100		38.22	67		38.22	107		38.22	16
	38.24	200		38.24	50		38.24	103		38.24	0
	38.26	150		38.26	67		38.26	91		38.26	0
	38.28	208		38.28	83		38.28	86		38.28	1
	38.3	150		38.3	58		38.3	74		38.3	0
	38.32	125		38.32	50		38.32	80		38.32	0
	38.34	150		38.34	50		38.34	92		38.34	10
	38.36	158		38.36	100		38.36	116		38.36	23
	38.38	217		38.38	117		38.38	130		38.38	13
	38.4	117		38.4	100		38.4	133		38.4	4
	38.42	167		38.42	92		38.42	125		38.42	20
	38.44	133		38.44	100		38.44	110		38.44	11
	38.46	183		38.46	92		38.46	103		38.46	10
	38.48	167		38.48	75		38.48	91		38.48	17
	38.5	217		38.5	75		38.5	84		38.5	16
	38.52	183		38.52	83		38.52	88		38.52	6
	38.54	83		38.54	92		38.54	88		38.54	16
	38.56	167		38.56	75		38.56	99		38.56	27
	38.58	242		38.58	75		38.58	112		38.58	31
	38.6	208		38.6	92		38.6	116		38.6	30
	38.62	125		38.62	67		38.62	121		38.62	23
	38.64	108		38.64	83		38.64	135		38.64	27
	38.66	117		38.66	100		38.66	160		38.66	10
	38.68	108		38.68	117		38.68	163		38.68	9
	38.7	142		38.7	83		38.7	166		38.7	6
	38.72	200		38.72	67		38.72	164		38.72	6
	38.74	142		38.74	133		38.74	165		38.74	16
	38.76	133		38.76	117		38.76	166		38.76	50
	38.78	133		38.78	108		38.78	165		38.78	57
	38.8	192		38.8	100		38.8	167		38.8	64
	38.82	133		38.82	100		38.82	158		38.82	66
	38.84	183		38.84	92		38.84	158		38.84	52
	38.86	125		38.86	75		38.86	152		38.86	25
	38.88	133		38.88	100		38.88	133		38.88	11
	38.9	125		38.9	75		38.9	117		38.9	2
	38.92	175		38.92	75		38.92	115		38.92	17
	38.94	158		38.94	50		38.94	115		38.94	37
	38.96	142		38.96	92		38.96	112		38.96	83
	38.98	175		38.98	75		38.98	119		38.98	100
	39	125		39	67		39	136		39	98
	39.02	117		39.02	83		39.02	136		39.02	84
	39.04	150		39.04	50		39.04	142		39.04	60
	39.06	117		39.06	67		39.06	143		39.06	23
	39.08	125		39.08	83		39.08	139		39.08	43
	39.1	192		39.1	133		39.1	129		39.1	77
	39.12	208		39.12	125		39.12	138		39.12	158
	39.14	142		39.14	50		39.14	148		39.14	212
	39.16	192		39.16	142		39.16	154		39.16	281
	39.18	167		39.18	108		39.18	178		39.18	306
	39.2	192		39.2	108		39.2	220		39.2	307
	39.22	183		39.22	142		39.22	255		39.22	297
	39.24	208		39.24	142		39.24	292		39.24	295
	39.26	242		39.26	150		39.26	320		39.26	240
	39.28	308		39.28	158		39.28	342		39.28	208
	39.3	292		39.3	175		39.3	344		39.3	168
	39.32	442		39.32	125		39.32	361		39.32	142
	39.34	442		39.34	125		39.34	355		39.34	103
	39.36	708		39.36	208		39.36	340		39.36	109
	39.38	658		39.38	258		39.38	320		39.38	109
	39.4	908		39.4	208		39.4	301		39.4	109
	39.42	1067		39.42	225		39.42	270		39.42	108
	39.44	1292		39.44	200		39.44	233		39.44	108
	39.46	1083		39.46	208		39.46	190		39.46	95
	39.48	833		39.48	308		39.48	159		39.48	75
	39.5	750		39.5	242		39.5	122		39.5	68
	39.52	667		39.52	217		39.52	106		39.52	65
	39.54	650		39.54	117		39.54	97		39.54	20
	39.56	583		39.56	150		39.56	103		39.56	1
	39.58	442		39.58	158		39.58	105		39.58	1
	39.6	358		39.6	100		39.6	117		39.6	0
	39.62	250		39.62	133		39.62	115		39.62	0
	39.64	192		39.64	117		39.64	108		39.64	0
	39.66	192		39.66	58		39.66	99		39.66	22
	39.68	133		39.68	142		39.68	92		39.68	28
	39.7	175		39.7	100		39.7	69		39.7	9
	39.72	200		39.72	67		39.72	67		39.72	17
	39.74	158		39.74	100		39.74	73		39.74	6
	39.76	183		39.76	83		39.76	80		39.76	1
	39.78	200		39.78	75		39.78	90		39.78	0
	39.8	183		39.8	75		39.8	105		39.8	14
	39.82	167		39.82	75		39.82	102		39.82	20
	39.84	133		39.84	92		39.84	96		39.84	34
	39.86	192		39.86	58		39.86	88		39.86	39
	39.88	192		39.88	92		39.88	67		39.88	37
	39.9	275		39.9	67		39.9	47		39.9	21
	39.92	200		39.92	58		39.92	51		39.92	12
	39.94	158		39.94	33		39.94	54		39.94	3
	39.96	258		39.96	117		39.96	68		39.96	6
	39.98	258		39.98	75		39.98	76		39.98	0
	40	275		40	117		40	86		40	3
	40.02	208		40.02	83		40.02	85		40.02	21
	40.04	208		40.04	100		40.04	76		40.04	23
	40.06	242		40.06	67		40.06	64		40.06	29
	40.08	258		40.08	133		40.08	53		40.08	31
	40.1	283		40.1	117		40.1	44		40.1	54
	40.12	233		40.12	50		40.12	47		40.12	62
	40.14	233		40.14	58		40.14	59		40.14	60
	40.16	267		40.16	50		40.16	62		40.16	64
	40.18	333		40.18	117		40.18	59		40.18	73
	40.2	308		40.2	133		40.2	61		40.2	64
	40.22	358		40.22	58		40.22	58		40.22	64
	40.24	358		40.24	67		40.24	43		40.24	50
	40.26	383		40.26	92		40.26	40		40.26	56
	40.28	408		40.28	83		40.28	45		40.28	37
	40.3	292		40.3	100		40.3	46		40.3	17
	40.32	275		40.32	83		40.32	54		40.32	23
	40.34	358		40.34	33		40.34	67		40.34	22
	40.36	317		40.36	83		40.36	66		40.36	35
	40.38	208		40.38	100		40.38	68		40.38	60
	40.4	217		40.4	58		40.4	68		40.4	46
	40.42	192		40.42	83		40.42	63		40.42	53
	40.44	233		40.44	50		40.44	46		40.44	59
	40.46	167		40.46	100		40.46	38		40.46	51
	40.48	200		40.48	83		40.48	40		40.48	65
	40.5	158		40.5	133		40.5	33		40.5	86
	40.52	208		40.52	58		40.52	36		40.52	94
	40.54	108		40.54	42		40.54	45		40.54	102
	40.56	175		40.56	58		40.56	51		40.56	84
	40.58	125		40.58	58		40.58	55		40.58	101
	40.6	200		40.6	58		40.6	56		40.6	134
	40.62	83		40.62	50		40.62	56		40.62	166
	40.64	158		40.64	50		40.64	41		40.64	236
	40.66	108		40.66	58		40.66	50		40.66	296
	40.68	242		40.68	83		40.68	51		40.68	318
	40.7	192		40.7	50		40.7	54		40.7	361
	40.72	167		40.72	58		40.72	61		40.72	422
	40.74	192		40.74	92		40.74	81		40.74	492
	40.76	192		40.76	83		40.76	91		40.76	595
	40.78	150		40.78	83		40.78	93		40.78	709
	40.8	167		40.8	75		40.8	96		40.8	853
	40.82	217		40.82	92		40.82	87		40.82	909
	40.84	200		40.84	83		40.84	79		40.84	877
	40.86	208		40.86	92		40.86	87		40.86	800
	40.88	208		40.88	100		40.88	80		40.88	722
	40.9	208		40.9	75		40.9	79		40.9	582
	40.92	208		40.92	75		40.92	78		40.92	451
	40.94	317		40.94	58		40.94	89		40.94	358
	40.96	267		40.96	92		40.96	88		40.96	325
	40.98	250		40.98	75		40.98	82		40.98	239
	41	242		41	75		41	83		41	182
	41.02	258		41.02	83		41.02	81		41.02	159
	41.04	242		41.04	183		41.04	78		41.04	159
	41.06	267		41.06	83		41.06	80		41.06	118
	41.08	200		41.08	75		41.08	84		41.08	96
	41.1	208		41.1	58		41.1	80		41.1	99
	41.12	217		41.12	125		41.12	76		41.12	75
	41.14	208		41.14	150		41.14	73		41.14	33
	41.16	150		41.16	133		41.16	74		41.16	49
	41.18	208		41.18	108		41.18	64		41.18	72
	41.2	192		41.2	158		41.2	60		41.2	87
	41.22	158		41.22	175		41.22	59		41.22	86
	41.24	142		41.24	133		41.24	41		41.24	97
	41.26	150		41.26	183		41.26	37		41.26	78
	41.28	200		41.28	100		41.28	39		41.28	28
	41.3	167		41.3	125		41.3	37		41.3	15
	41.32	117		41.32	158		41.32	46		41.32	0
	41.34	100		41.34	108		41.34	58		41.34	0
	41.36	150		41.36	125		41.36	77		41.36	0
	41.38	167		41.38	100		41.38	80		41.38	8
	41.4	142		41.4	100		41.4	79		41.4	35
	41.42	208		41.42	75		41.42	76		41.42	29
	41.44	208		41.44	100		41.44	61		41.44	33
	41.46	225		41.46	100		41.46	53		41.46	21
	41.48	167		41.48	100		41.48	48		41.48	17
	41.5	150		41.5	92		41.5	42		41.5	6
	41.52	150		41.52	67		41.52	43		41.52	4
	41.54	192		41.54	75		41.54	41		41.54	15
	41.56	158		41.56	83		41.56	42		41.56	24
	41.58	100		41.58	83		41.58	41		41.58	18
	41.6	192		41.6	75		41.6	48		41.6	13
	41.62	192		41.62	108		41.62	62		41.62	8
	41.64	167		41.64	83		41.64	68		41.64	6
	41.66	183		41.66	92		41.66	74		41.66	0
	41.68	217		41.68	83		41.68	81		41.68	3
	41.7	208		41.7	100		41.7	78		41.7	24
	41.72	283		41.72	67		41.72	73		41.72	32
	41.74	233		41.74	142		41.74	64		41.74	40
	41.76	275		41.76	92		41.76	50		41.76	28
	41.78	217		41.78	75		41.78	53		41.78	25
	41.8	167		41.8	108		41.8	54		41.8	21
	41.82	292		41.82	83		41.82	58		41.82	24
	41.84	142		41.84	50		41.84	68		41.84	24
	41.86	192		41.86	75		41.86	76		41.86	48
	41.88	217		41.88	92		41.88	89		41.88	47
	41.9	225		41.9	92		41.9	94		41.9	39
	41.92	217		41.92	33		41.92	94		41.92	29
	41.94	267		41.94	58		41.94	85		41.94	6
	41.96	200		41.96	67		41.96	75		41.96	0
	41.98	167		41.98	67		41.98	67		41.98	0
	42	258		42	33		42	55		42	0
	42.02	292		42.02	50		42.02	52		42.02	0
	42.04	150		42.04	100		42.04	58		42.04	2
	42.06	175		42.06	117		42.06	71		42.06	0
	42.08	183		42.08	100		42.08	86		42.08	29
	42.1	217		42.1	58		42.1	99		42.1	45
	42.12	183		42.12	50		42.12	114		42.12	69
	42.14	325		42.14	108		42.14	118		42.14	78
	42.16	208		42.16	33		42.16	122		42.16	75
	42.18	292		42.18	50		42.18	111		42.18	74
	42.2	258		42.2	75		42.2	111		42.2	58
	42.22	233		42.22	100		42.22	105		42.22	37
	42.24	242		42.24	67		42.24	95		42.24	60
	42.26	333		42.26	117		42.26	98		42.26	83
	42.28	333		42.28	92		42.28	97		42.28	97
	42.3	225		42.3	75		42.3	97		42.3	92
	42.32	300		42.32	83		42.32	108		42.32	78
	42.34	342		42.34	83		42.34	108		42.34	58
	42.36	550		42.36	83		42.36	124		42.36	40
	42.38	550		42.38	100		42.38	123		42.38	43
	42.4	508		42.4	117		42.4	138		42.4	77
	42.42	692		42.42	33		42.42	144		42.42	96
	42.44	650		42.44	75		42.44	140		42.44	133
	42.46	625		42.46	117		42.46	143		42.46	203
	42.48	650		42.48	92		42.48	138		42.48	234
	42.5	525		42.5	100		42.5	127		42.5	294
	42.52	408		42.52	83		42.52	121		42.52	300
	42.54	408		42.54	83		42.54	118		42.54	321
	42.56	342		42.56	83		42.56	119		42.56	301
	42.58	267		42.58	75		42.58	114		42.58	239
	42.6	317		42.6	125		42.6	123		42.6	197
	42.62	258		42.62	92		42.62	128		42.62	176
	42.64	217		42.64	75		42.64	131		42.64	147
	42.66	167		42.66	58		42.66	132		42.66	151
	42.68	225		42.68	92		42.68	131		42.68	130
	42.7	292		42.7	58		42.7	117		42.7	131
	42.72	250		42.72	42		42.72	99		42.72	114
	42.74	150		42.74	67		42.74	100		42.74	87
	42.76	125		42.76	92		42.76	93		42.76	66
	42.78	167		42.78	100		42.78	93		42.78	43
	42.8	175		42.8	58		42.8	100		42.8	35
	42.82	283		42.82	75		42.82	108		42.82	26
	42.84	233		42.84	100		42.84	119		42.84	50
	42.86	142		42.86	125		42.86	124		42.86	68
	42.88	133		42.88	125		42.88	132		42.88	98
	42.9	117		42.9	100		42.9	127		42.9	115
	42.92	158		42.92	175		42.92	128		42.92	126
	42.94	167		42.94	158		42.94	146		42.94	121
	42.96	117		42.96	175		42.96	179		42.96	102
	42.98	133		42.98	117		42.98	224		42.98	59
	43	183		43	108		43	259		43	33
	43.02	225		43.02	183		43.02	292		43.02	16
	43.04	208		43.04	83		43.04	313		43.04	0
	43.06	225		43.06	150		43.06	326		43.06	3
	43.08	242		43.08	183		43.08	323		43.08	19
	43.1	258		43.1	117		43.1	303		43.1	34
	43.12	267		43.12	192		43.12	275		43.12	39
	43.14	400		43.14	208		43.14	248		43.14	44
	43.16	425		43.16	142		43.16	222		43.16	79
	43.18	258		43.18	183		43.18	200		43.18	102
	43.2	342		43.2	117		43.2	166		43.2	100
	43.22	325		43.22	92		43.22	140		43.22	109
	43.24	300		43.24	142		43.24	113		43.24	101
	43.26	292		43.26	167		43.26	102		43.26	72
	43.28	283		43.28	150		43.28	97		43.28	36
	43.3	242		43.3	117		43.3	100		43.3	38
	43.32	325		43.32	125		43.32	99		43.32	67
	43.34	233		43.34	75		43.34	97		43.34	70
	43.36	208		43.36	92		43.36	93		43.36	51
	43.38	233		43.38	142		43.38	92		43.38	69
	43.4	150		43.4	125		43.4	93		43.4	73
	43.42	167		43.42	92		43.42	87		43.42	56
	43.44	158		43.44	67		43.44	82		43.44	31
	43.46	108		43.46	100		43.46	81		43.46	31
	43.48	158		43.48	100		43.48	92		43.48	37
	43.5	150		43.5	58		43.5	95		43.5	29
	43.52	175		43.52	108		43.52	89		43.52	15
	43.54	183		43.54	108		43.54	91		43.54	27
	43.56	117		43.56	92		43.56	87		43.56	43
	43.58	150		43.58	108		43.58	72		43.58	38
	43.6	150		43.6	83		43.6	65		43.6	21
	43.62	183		43.62	108		43.62	63		43.62	23
	43.64	92		43.64	100		43.64	63		43.64	13
	43.66	150		43.66	83		43.66	60		43.66	9
	43.68	100		43.68	117		43.68	70		43.68	6
	43.7	183		43.7	75		43.7	77		43.7	0
	43.72	175		43.72	42		43.72	80		43.72	0
	43.74	200		43.74	50		43.74	90		43.74	0
	43.76	150		43.76	133		43.76	91		43.76	13
	43.78	92		43.78	67		43.78	82		43.78	28
	43.8	167		43.8	125		43.8	76		43.8	23
	43.82	117		43.82	58		43.82	72		43.82	29
	43.84	125		43.84	75		43.84	63		43.84	13
	43.86	167		43.86	67		43.86	55		43.86	0
	43.88	158		43.88	83		43.88	53		43.88	0
	43.9	175		43.9	33		43.9	52		43.9	7
	43.92	175		43.92	42		43.92	59		43.92	14
	43.94	158		43.94	58		43.94	73		43.94	11
	43.96	117		43.96	117		43.96	82		43.96	3
	43.98	150		43.98	67		43.98	78		43.98	0
	44	183		44	50		44	78		44	6
	44.02	125		44.02	83		44.02	78		44.02	8
	44.04	117		44.04	92		44.04	75		44.04	13
	44.06	208		44.06	83		44.06	70		44.06	29
	44.08	150		44.08	92		44.08	67		44.08	28
	44.1	192		44.1	108		44.1	70		44.1	18
	44.12	133		44.12	150		44.12	72		44.12	2
	44.14	142		44.14	175		44.14	69		44.14	4
	44.16	150		44.16	117		44.16	63		44.16	18
	44.18	100		44.18	50		44.18	55		44.18	15
	44.2	108		44.2	117		44.2	66		44.2	15
	44.22	125		44.22	92		44.22	79		44.22	14
	44.24	133		44.24	67		44.24	91		44.24	24
	44.26	125		44.26	83		44.26	96		44.26	15
	44.28	125		44.28	108		44.28	108		44.28	12
	44.3	92		44.3	67		44.3	114		44.3	19
	44.32	175		44.32	83		44.32	100		44.32	8
	44.34	175		44.34	117		44.34	89		44.34	2
	44.36	100		44.36	83		44.36	78		44.36	1
	44.38	150		44.38	117		44.38	70		44.38	0
	44.4	108		44.4	133		44.4	73		44.4	2
	44.42	117		44.42	100		44.42	75		44.42	0
	44.44	200		44.44	125		44.44	71		44.44	9
	44.46	100		44.46	75		44.46	75		44.46	6
	44.48	117		44.48	50		44.48	90		44.48	0
	44.5	183		44.5	83		44.5	99		44.5	9
	44.52	150		44.52	67		44.52	92		44.52	26
	44.54	117		44.54	108		44.54	93		44.54	28
	44.56	158		44.56	58		44.56	99		44.56	24
	44.58	167		44.58	50		44.58	102		44.58	18
	44.6	192		44.6	100		44.6	102		44.6	40
	44.62	167		44.62	75		44.62	95		44.62	33
	44.64	167		44.64	183		44.64	97		44.64	26
	44.66	67		44.66	125		44.66	114		44.66	32
	44.68	192		44.68	58		44.68	123		44.68	25
	44.7	150		44.7	75		44.7	132		44.7	19
	44.72	133		44.72	83		44.72	129		44.72	2
	44.74	175		44.74	75		44.74	136		44.74	6
	44.76	208		44.76	83		44.76	130		44.76	16
	44.78	125		44.78	42		44.78	123		44.78	29
	44.8	142		44.8	100		44.8	121		44.8	35
	44.82	158		44.82	125		44.82	113		44.82	14
	44.84	158		44.84	83		44.84	122		44.84	0
	44.86	142		44.86	125		44.86	128		44.86	0
	44.88	100		44.88	100		44.88	135		44.88	0
	44.9	200		44.9	100		44.9	143		44.9	0
	44.92	225		44.92	100		44.92	151		44.92	0
[truncated: 2,254 more rows]

## Sheet: CBR test
		CBR test results of all specimens				CBR test results of QLFA4 and CCSFA4at different curing time
			CBR value(%)	swelling rate(%)			QLFA4		CCSFA4
		QLFA3	109.257	0.42		Curing time(d)	CBR value(%)	swelling rate(%)	CBR value(%)	swelling rate(%)
		QLFA4	119.347	0.41		0	119.3	0.41	72.8	0.78
		QLFA6	125.627	0.47		7	163.1	0.06	108.6	0.05
		CCSFA3	66.5867	0.83448		28	205.3	0.03	211.3	0.04
		CCSFA4	72.7987	0.7754
		CCSFA6	86.3272	0.74217

## Sheet: UCS test
		UCS test results of all specimens
		shield residue	0.44MPa
		stabilized soil	QL-FA stabilized soil (MPa)			CCS-FA stabilized soil (MPa)
		curing time	QLFA3	QLFA4	QLFA6	CCSFA3	CCSFA4	CCSFA6
		7	1.4	1.45	1.48	1.40158	1.43418	1.50484
		14	1.59	1.65	1.63	1.52497	1.56608	1.66608
		28	1.87	1.92	1.93	1.69962	1.74687	1.84687
		60	1.92	1.99	2.01	1.90232	1.979	1.99444

## Sheet: Moisture content and pH test
			Moisture content of stabilized soil
			QL-FA stabilized soil (%)			CCS-FA stabilized soil (%)
		curing time (d)	QLFA3	QLFA4	QLFA6	CCSFA3	CCSFA4	CCSFA6
		0	21.3	22	22.1	21.8	22.1	22.2
		7	21.2	21.8357	21.9928	21.5438	21.8908	21.9935
		14	20.9941	21.6528	21.8511	21.3278	21.7652	21.854
		28	20.2749	20.9875	21.1612	21.0993	21.333	21.4787
		60	20.0403	20.7999	21.077	20.8738	21.102	21.2404
			PH value of stabilized soil
			QL-FA stabilized soil			CCS-FA stabilized soil
		curing time (d)	QLFA3	QLFA4	QLFA6	CCSFA3	CCSFA4	CCSFA6
		7	11.42	11.46	11.5	11.42	11.44	11.46
		14	11.08	11.19	11.2	11.03	11.1	11.19
		28	10.4	10.5	10.7	10.5	10.7	10.85
		60	10.07	10.2	10.25	10.04	10.28	10.43

## Sheet: Water stability test
				Saturated and unsaturated UCS of stabilized soil
				QL-FA stabilized soil (MPa)
			curing time (d)	QLFA3-U	QLFA4-S	QLFA6-U	QLFA3-S	QLFA4-U	QLFA6-S
			7	1.41	0.68	1.45	0.71	0.73	1.48
			14	1.59	0.81	1.65	0.86	0.88	1.63
			28	1.87	1.15	1.92	1.26	1.31	1.93
			60	1.92	1.26	1.99	1.32	1.39	2.01
				CCS-FA stabilized soil (MPa)
			curing time (d)	CCSFA3-U	CCSFA4-S	CCSFA6-U	CCSFA3-S	CCSFA4-U	CCSFA6-S
			7	1.40158	0.7	1.43418	0.76	0.83	1.50484
			14	1.52497	0.81	1.56608	0.86	0.97	1.66608
			28	1.71962	1.07	1.74687	1.12	1.25	1.84687
			60	1.90232	1.3	1.979	1.37	1.42	1.99444
				Water stability coefficient of stabilized soil
				QL-FA stabilized soil			CCS-FA stabilized soil
			curing time (d)	QLFA3	QLFA4	QLFA6	CCSFA3	CCSFA4	CCSFA6
			7	0.49	0.49	0.48	0.52084	0.52992	0.55009
			14	0.50943	0.53988	0.51724	0.53896	0.55015	0.55711
			28	0.61497	0.67656	0.65554	0.62244	0.64328	0.6514
			60	0.65675	0.6901	0.66527	0.6847	0.69427	0.70855

## Sheet: Dry-wet cycles test
						Mass loss rate and height changes of specimens under dry-wet cycles
						QLFA4		CCSFA4
					Cycle number	Variations in height (mm)	Loss of mass (%)	Variations in height (mm)	Loss of mass (%)
					1	0.87	0.86611	0.15244	0.48347
					2	2.07	2.06611	0.17444	1.14804
					3	3.39	3.38626	0.20852	1.50151
					4	3.79	3.78626	0.25	2.20242
					5	-	-	0.31	2.28298
						UCS of specimens under dry-wet cycles
						QLFA4			CCSFA4
					Cycle number	Control Group UCS (MPa)	UCS (MPa)	Loss of UCS (%)	Control Group UCS (MPa)	UCS (MPa)	Loss of UCS (%)
					1	1.33186	0.84576	36.4976	1.17426	0.86547	26.2962
					3	1.35502	0.61115	54.8971	1.21097	0.76341	36.959
					5	-	-	-	1.22647	0.54836	55.2895
